# Supplementary material for: Phenotypic and genomic changes in enteric Klebsiella populations during long-term ICU patient hospitalization: the role of RamR regulation
Source: mSphere. 2024 Nov 29;9(12):e00704-24. doi: 10.1128/msphere.00704-24 (PMC11656808; doi:10.1128/msphere.00704-24)
Supplement: Tables S6 to S9 — Kleborate results, disk diffusion diameters, plasmidfinder results, and genomic summary of the included strains. [file msphere.00704-24-s0004.xlsx]

## Sheet: Supplementary Table S6
Table S6: Genomic data using Kleborate tool for each sequenced strain
strain	species	species_match	contig_count	N50	largest_contig	total_size	ambiguous_bases	QC_warnings	ST	virulence_score	resistance_score	num_resistance_classes	num_resistance_genes	Yersiniabactin	YbST	Colibactin	CbST	Aerobactin	AbST	Salmochelin	SmST	RmpADC	RmST	rmpA2	wzi	K_locus	K_type	K_locus_problems	K_locus_confidence	K_locus_identity	K_locus_missing_genes	O_locus	O_type	O_locus_problems	O_locus_confidence	O_locus_identity	O_locus_missing_genes	AGly_acquired	Col_acquired	Fcyn_acquired	Flq_acquired	Gly_acquired	MLS_acquired	Phe_acquired	Rif_acquired	Sul_acquired	Tet_acquired	Tgc_acquired	Tmt_acquired
Boma1	Klebsiella pneumoniae	strong	99	214655	502784	5318454	yes (814)	ambiguous_bases	ST36-1LV	0	0	0	0	-	0	-	0	-	0	-	0	-	0	-	wzi27	unknown (KL50)	unknown (K50)	-+	None	93.52%	KL50_05_wbaZ,KL50_06_wbaP,KL50_07_wcuU,KL50_08_wcuH,KL50_09_wzx,KL50_10	unknown (OL102)	unknown (OL102)	-	None	73.80%	OL102_01_rfbB,OL102_02_rfbA,OL102_03_rfbD,OL102_04_rfbC,OL102_05_wbbL,OL102_06_rhamnan,OL102_07_wzm,OL102_08_wzt	-	-	-	-	-	-	-	-	-	-	-	-
Boma2	Klebsiella pneumoniae	strong	99	266057	457639	5387736	yes (496)	ambiguous_bases	ST36-1LV	0	0	0	0	-	0	-	0	-	0	-	0	-	0	-	wzi27	unknown (KL107)	unknown (KL107)	?-+	None	82.69%	KL107_05_wzb,KL107_06_wzc,KL107_07_wbaP,KL107_08,KL107_09,KL107_10,KL107_11_gnd,KL107_12,KL107_13,KL107_14,KL107_15,KL107_16_ugd	unknown (OL102)	unknown (OL102)	-	None	73.80%	OL102_01_rfbB,OL102_02_rfbA,OL102_03_rfbD,OL102_04_rfbC,OL102_05_wbbL,OL102_06_rhamnan,OL102_07_wzm,OL102_08_wzt	-	-	-	-	-	-	-	-	-	-	-	-
Boma3	Klebsiella pneumoniae	strong	109	167461	372667	5387644	yes (705)	ambiguous_bases	ST36-1LV	0	0	0	0	-	0	-	0	-	0	-	0	-	0	-	wzi27	unknown (KL50)	unknown (K50)	-+	None	93.52%	KL50_05_wbaZ,KL50_06_wbaP,KL50_07_wcuU,KL50_08_wcuH,KL50_09_wzx,KL50_10	unknown (OL102)	unknown (OL102)	-	None	73.80%	OL102_01_rfbB,OL102_02_rfbA,OL102_03_rfbD,OL102_04_rfbC,OL102_05_wbbL,OL102_06_rhamnan,OL102_07_wzm,OL102_08_wzt	-	-	-	-	-	-	-	-	-	-	-	-
Boma5	Klebsiella pneumoniae	strong	109	159494	483852	5421562	yes (508)	ambiguous_bases	ST36-1LV	0	0	0	0	-	0	-	0	-	0	-	0	-	0	-	wzi27	unknown (KL50)	unknown (K50)	-+	None	93.52%	KL50_05_wbaZ,KL50_06_wbaP,KL50_07_wcuU,KL50_08_wcuH,KL50_09_wzx,KL50_10	unknown (O1/O2v2)	unknown (O2afg)	-	None	98.58%	O1/O2v2_01_wzm,O1/O2v2_02_wzt,O1/O2v2_03_wbbM,O1/O2v2_04_glf,O1/O2v2_05_wbbN,O1/O2v2_06_wbbO,O1/O2v2_07_kfoC	-	-	-	-	-	-	-	-	-	-	-	-
Boma6	Klebsiella pneumoniae	strong	109	119435	456600	5364555	yes (693)	ambiguous_bases	ST36-1LV	0	0	0	0	-	0	-	0	-	0	-	0	-	0	-	wzi27	unknown (KL50)	unknown (K50)	-+	None	93.52%	KL50_05_wbaZ,KL50_06_wbaP,KL50_07_wcuU,KL50_08_wcuH,KL50_09_wzx,KL50_10	unknown (OL102)	unknown (OL102)	-	None	73.80%	OL102_01_rfbB,OL102_02_rfbA,OL102_03_rfbD,OL102_04_rfbC,OL102_05_wbbL,OL102_06_rhamnan,OL102_07_wzm,OL102_08_wzt	-	-	-	-	-	-	-	-	-	-	-	-
Boma7	Klebsiella pneumoniae	strong	107	169502	529652	5328727	yes (812)	ambiguous_bases	ST36-1LV	0	0	0	0	-	0	-	0	-	0	-	0	-	0	-	wzi27	unknown (KL107)	unknown (KL107)	?-+	None	83.80%	KL107_05_wzb,KL107_06_wzc,KL107_07_wbaP,KL107_08,KL107_09,KL107_10,KL107_11_gnd,KL107_12,KL107_13,KL107_14,KL107_15,KL107_16_ugd	unknown (OL102)	unknown (OL102)	-	None	73.80%	OL102_01_rfbB,OL102_02_rfbA,OL102_03_rfbD,OL102_04_rfbC,OL102_05_wbbL,OL102_06_rhamnan,OL102_07_wzm,OL102_08_wzt	-	-	-	-	-	-	-	-	-	-	-	-
Boma8	Klebsiella pneumoniae	strong	96	259107	538024	5451837	yes (686)	ambiguous_bases	ST36-1LV	0	0	0	0	-	0	-	0	-	0	-	0	-	0	-	wzi27	unknown (KL50)	unknown (K50)	-+	None	93.52%	KL50_05_wbaZ,KL50_06_wbaP,KL50_07_wcuU,KL50_08_wcuH,KL50_09_wzx,KL50_10	unknown (OL102)	unknown (OL102)	-	None	73.80%	OL102_01_rfbB,OL102_02_rfbA,OL102_03_rfbD,OL102_04_rfbC,OL102_05_wbbL,OL102_06_rhamnan,OL102_07_wzm,OL102_08_wzt	-	-	-	-	-	-	-	-	-	-	-	-
Esso2	Klebsiella variicola subsp. variicola	strong	163	82977	223422	5565406	yes (1019)	ambiguous_bases	ST1563	0	0	1	1	-	0	-	0	-	0	-	0	-	0	-	-	unknown (KL107)	unknown (KL107)	?-+*	None	83.66%	KL107_05_wzb,KL107_06_wzc,KL107_07_wbaP,KL107_08,KL107_09,KL107_10,KL107_12,KL107_13,KL107_14,KL107_15	O5	O5	none	Very high	99.53%		-	-	-	-	-	-	-	-	-	tet(D)	-	-
Esso3	Klebsiella variicola subsp. variicola	strong	69	176488	340958	5577464	yes (722)	ambiguous_bases	ST1563	0	0	1	1	-	0	-	0	-	0	-	0	-	0	-	-	unknown (KL107)	unknown (KL107)	?-+*	None	80.03%	KL107_05_wzb,KL107_06_wzc,KL107_07_wbaP,KL107_08,KL107_09,KL107_10,KL107_11_gnd,KL107_12,KL107_13,KL107_14,KL107_15,KL107_16_ugd	O5	O5	none	Very high	99.53%		-	-	-	-	-	-	-	-	-	tet(D)	-	-
Esso4	Klebsiella variicola subsp. variicola	strong	74	176323	340786	5562882	yes (790)	ambiguous_bases	ST1563	0	0	1	1	-	0	-	0	-	0	-	0	-	0	-	-	unknown (KL166)	unknown (KL166)	?-*	None	81.21%	KL166_03_wzi,KL166_04_wza,KL166_05_wzb,KL166_06_wzc,KL166_07,KL166_08_wzx,KL166_09_wzy,KL166_10_wcuP,KL166_11_wcuF,KL166_12_wcmY,KL166_13_wcuC,KL166_14_wcaJ,KL166_15_gnd,KL166_18_rmlB,KL166_19_rmlA,KL166_20_rmlD,KL166_21_rmlC,KL166_22_ugd	O5	O5	none	Very high	99.53%		-	-	-	-	-	-	-	-	-	tet(D)	-	-
Esso5	Klebsiella variicola subsp. variicola	strong	96	137321	420665	5523795	yes (702)	ambiguous_bases	ST1563	0	0	1	1	-	0	-	0	-	0	-	0	-	0	-	-	unknown (KL107)	unknown (KL107)	?-+*	None	80.03%	KL107_05_wzb,KL107_06_wzc,KL107_07_wbaP,KL107_08,KL107_09,KL107_10,KL107_11_gnd,KL107_12,KL107_13,KL107_14,KL107_15,KL107_16_ugd	O5	O5	none	Very high	99.53%		-	-	-	-	-	-	-	-	-	tet(D)	-	-
Esso6	Klebsiella variicola subsp. variicola	strong	84	148568	304169	5546039	yes (695)	ambiguous_bases	ST1563	0	0	1	1	-	0	-	0	-	0	-	0	-	0	-	-	unknown (KL107)	unknown (KL107)	?-+*	None	80.51%	KL107_05_wzb,KL107_06_wzc,KL107_07_wbaP,KL107_08,KL107_09,KL107_10,KL107_11_gnd,KL107_12,KL107_13,KL107_14,KL107_15,KL107_16_ugd	O5	O5	none	Very high	99.53%		-	-	-	-	-	-	-	-	-	tet(D)	-	-
Esso7_S1	Klebsiella variicola subsp. variicola	strong	78	168783	420170	5563580	yes (803)	ambiguous_bases	ST1563	0	0	1	1	-	0	-	0	-	0	-	0	-	0	-	-	unknown (KL107)	unknown (KL107)	?-+*	None	80.03%	KL107_05_wzb,KL107_06_wzc,KL107_07_wbaP,KL107_08,KL107_09,KL107_10,KL107_11_gnd,KL107_12,KL107_13,KL107_14,KL107_15,KL107_16_ugd	O5	O5	none	Very high	99.53%		-	-	-	-	-	-	-	-	-	tet(D)	-	-
Esso7_S2	Klebsiella variicola subsp. variicola	strong	87	149275	340841	5569158	yes (796)	ambiguous_bases	ST1563	0	0	1	1	-	0	-	0	-	0	-	0	-	0	-	-	unknown (KL107)	unknown (KL107)	?-+*	None	80.03%	KL107_05_wzb,KL107_06_wzc,KL107_07_wbaP,KL107_08,KL107_09,KL107_10,KL107_11_gnd,KL107_12,KL107_13,KL107_14,KL107_15,KL107_16_ugd	O5	O5	none	Very high	99.53%		-	-	-	-	-	-	-	-	-	tet(D)	-	-
Esso8	Klebsiella variicola subsp. variicola	strong	85	160458	430778	5534824	yes (795)	ambiguous_bases	ST1563	0	0	1	1	-	0	-	0	-	0	-	0	-	0	-	-	unknown (KL107)	unknown (KL107)	?-+*	None	80.03%	KL107_05_wzb,KL107_06_wzc,KL107_07_wbaP,KL107_08,KL107_09,KL107_10,KL107_11_gnd,KL107_12,KL107_13,KL107_14,KL107_15,KL107_16_ugd	O5	O5	none	Very high	99.53%		-	-	-	-	-	-	-	-	-	tet(D)	-	-
Etjp2	Klebsiella pneumoniae	strong	82	176500	624626	5577387	yes (887)	ambiguous_bases	ST405	1	1	7	11	ybt 27; ICEKp22	312	-	0	-	0	-	0	-	0	-	wzi143	unknown (KL107)	unknown (KL107)	?-+*	None	81.50%	KL107_05_wzb,KL107_06_wzc,KL107_07_wbaP,KL107_08,KL107_09,KL107_10,KL107_11_gnd,KL107_12,KL107_13,KL107_14,KL107_15,KL107_16_ugd	O4	O4	-	Good	99.66%	O4_01_hydrolase,O4_02_hypothetical	aac(3)-IIa.v1^;aac(6')-Ib-cr.v2;strA.v1^;strB.v1	-	-	-	-	-	CatB4.v1?	-	sul2	tet(A).v1	-	dfrA14.v2*
Etjp3	Klebsiella pneumoniae	strong	97	150181	348150	5539039	yes (625)	ambiguous_bases	ST405	1	1	7	11	ybt 27; ICEKp22	312	-	0	-	0	-	0	-	0	-	wzi143	unknown (KL107)	unknown (KL107)	?-+*	None	81.50%	KL107_05_wzb,KL107_06_wzc,KL107_07_wbaP,KL107_08,KL107_09,KL107_10,KL107_11_gnd,KL107_12,KL107_13,KL107_14,KL107_15,KL107_16_ugd	O4	O4	-	Good	99.65%	O4_01_hydrolase,O4_02_hypothetical,O4_03_hypothetical	aac(3)-IIa.v1^;aac(6')-Ib-cr.v2;strA.v1^;strB.v1	-	-	-	-	-	CatB4.v1?	-	sul2	tet(A).v1	-	dfrA14.v2*
Etjp4	Klebsiella pneumoniae	strong	80	241343	640395	5581986	yes (900)	ambiguous_bases	ST405	1	1	7	11	ybt 27; ICEKp22	312	-	0	-	0	-	0	-	0	-	wzi143	unknown (KL107)	unknown (KL107)	?-+*	None	81.21%	KL107_05_wzb,KL107_06_wzc,KL107_07_wbaP,KL107_08,KL107_09,KL107_10,KL107_11_gnd,KL107_12,KL107_13,KL107_14,KL107_15,KL107_16_ugd	O4	O4	none	Very high	99.69%		aac(3)-IIa.v1^;aac(6')-Ib-cr.v2;strA.v1^;strB.v1	-	-	-	-	-	CatB4.v1?	-	sul2	tet(A).v1	-	dfrA14.v2*
Etjp5	Klebsiella pneumoniae	strong	80	169730	408937	5541848	yes (1187)	ambiguous_bases	ST405	1	1	7	11	ybt 27; ICEKp22	312	-	0	-	0	-	0	-	0	-	-	unknown (KL107)	unknown (KL107)	?-	None	86.00%	KL107_03_wzi,KL107_04_wza,KL107_05_wzb,KL107_06_wzc,KL107_07_wbaP,KL107_08,KL107_09,KL107_10,KL107_11_gnd,KL107_12,KL107_13,KL107_14,KL107_15,KL107_16_ugd	O4	O4	-	Good	99.63%	O4_01_hydrolase,O4_02_hypothetical,O4_03_hypothetical	aac(3)-IIa.v1^;aac(6')-Ib-cr.v2;strA.v1^;strB.v1	-	-	-	-	-	CatB4.v1?	-	sul2	tet(A).v1	-	dfrA14.v2*
Guma2	Klebsiella pneumoniae	strong	138	132461	433529	5516527	yes (1367)	ambiguous_bases	ST163	0	0	1	2	-	0	-	0	-	0	-	0	-	0	-	wzi164	unknown (KL139)	unknown (KL139)	?-	None	96.72%	KL139_07_wzy,KL139_08_wcuH,KL139_09_wctD,KL139_10_wcuC,KL139_11_wcuJ,KL139_12_wcsF,KL139_13_wzxC,KL139_14_wbaZ	O4	O4	none	Very high	99.59%		strA.v1;strB.v1	-	-	-	-	-	-	-	-	-	-	-
Guma3	Klebsiella pneumoniae	strong	145	134032	346183	5462022	yes (1185)	ambiguous_bases	ST163	0	0	1	2	-	0	-	0	-	0	-	0	-	0	-	wzi164	unknown (KL5)	unknown (K5)	?-+*	None	86.19%	KL5_05_wzb,KL5_06_wzc,KL5_07,KL5_08_wzx,KL5_09,KL5_10,KL5_11,KL5_12,KL5_13,KL5_14,KL5_15_wcaJ	O4	O4	none	Very high	99.59%		strA.v1;strB.v1	-	-	-	-	-	-	-	-	-	-	-
OZAR-1	Klebsiella variicola subsp. variicola	strong	189	86076	342910	5837464	yes (721)	ambiguous_bases	ST1791	0	0	5	6	-	0	-	0	-	0	-	0	-	0	-	-	unknown (KL107)	unknown (KL107)	?-+*	None	84.15%	KL107_05_wzb,KL107_06_wzc,KL107_07_wbaP,KL107_08,KL107_09,KL107_10,KL107_12,KL107_13,KL107_14,KL107_15	O5	O5	none	Very high	99.49%		-	-	-	qnrS1	-	-	-	-	sul1;sul1	tet(A).v1	-	dfrA1.v1
OZAR-2	Klebsiella variicola subsp. variicola	strong	255	64111	225599	5969816	yes (777)	ambiguous_bases	ST1791	0	0	7	13	-	0	-	0	-	0	-	0	-	0	-	-	unknown (KL34)	unknown (K34)	?-*	None	91.87%	KL34_06_wzc,KL34_07_wcaA,KL34_08_wcaJ,KL34_09_rmlB,KL34_11_rmlC,KL34_12_rmlD,KL34_13_wzy,KL34_14_wclL,KL34_15,KL34_16,KL34_19_ugd	O5	O5	none	Very high	99.49%		aadA5;strA.v1^;strB.v1	-	-	qnrS1	-	mphA	-	-	sul1;sul1;sul2*	tet(A).v1	-	dfrA1.v1;dfrA17
OZAR-4	Klebsiella variicola subsp. variicola	strong	291	59183	212324	5997142	yes (1072)	ambiguous_bases	ST1791	0	0	7	12	-	0	-	0	-	0	-	0	-	0	-	-	unknown (KL107)	unknown (KL107)	?-+*	None	85.48%	KL107_05_wzb,KL107_06_wzc,KL107_07_wbaP,KL107_08,KL107_09,KL107_10,KL107_12,KL107_13,KL107_14,KL107_15	O5	O5	none	Very high	99.49%		aadA5;strA.v1^;strB.v1	-	-	qnrS1	-	mphA	-	-	sul1;sul2*	tet(A).v1	-	dfrA1.v1;dfrA17
	`?` indicates that the match was not in a single piece, possible due to a poor match or discontiguous assembly
	`-` indicates that genes expected in the locus were not found
	`+` indicates that extra genes were found in the locus
	`*` indicates that one or more expected genes was found but with low identity
[truncated: 59 more columns]

## Sheet: Supplementary Table S7
Table S7 : susceptibility diameters to 35 antibiotics using disk diffusion method (CA-SFM )
Strain	Sample	Species	Diameters (mm)
			AMP	AMC	TIC	TIM	TZP	MECILLINAM	CEFALEXINE	FAM	FOX	CRO	CAZ	FEP	C/T	ATM	TEMOCILLINE	ETP	IPM	MEM	NAL	NOR	LVX	CIP	GEN	AMK	TOB	NET	STR	SPT	FOF	RIF	TET	CHL	PMB	TGC	AZM
BOMA1-S1	BOMA1	Klebsiella pneumoniae	6	26	12	29	25	30	25	29	28	37	31	37	30	40	29	37	33	36	29	33	34	37	22	23	21	24	16	24	24	9	27	32	17	25	18
BOMA1-S2	BOMA1	Klebsiella pneumoniae	6	26	11	27	25	21	24	28	27	36	29	36	27	37	27	36	31	32	27	31	32	36	21	23	21	23	16	23	24	6	25	32	16	24	15
BOMA1-S3	BOMA1	Klebsiella pneumoniae	6	26	11	29	25	22	24	29	27	31	29	35	30	37	27	36	32	33	30	33	33	37	17	23	22	24	17	22	26	9	26	34	17	25	17
BOMA1-S4	BOMA1	Klebsiella pneumoniae	6	27	11	28	25	22	25	29	27	36	30	36	29	38	27	36	32	33	29	33	33	36	22	23	22	23	17	23	26	6	25	34	17	24	16
BOMA1-S5	BOMA1	Klebsiella pneumoniae	6	28	12	29	26	22	25	29	28	36	30	36	29	38	27	37	32	33	30	33	33	36	21	23	22	23	17	23	26	6	27	34	17	25	17
BOMA2-S1	BOMA2	Klebsiella pneumoniae	6	28	6	27	23	23	23	25	23	36	27	36	27	37	24	38	36	38	23	30	29	34	22	23	22	24	16	20	24	9	20	25	17	23	13
BOMA2-S2	BOMA2	Klebsiella pneumoniae	6	28	12	28	27	23	24	30	29	38	32	38	29	40	30	38	36	36	27	31	31	32	22	23	21	23	17	22	25	6	27	34	16	24	13
BOMA2-S3	BOMA2	Klebsiella pneumoniae	11	26	11	28	25	28	27	33	30	38	32	38	29	40	25	40	35	31	29	32	32	32	22	23	22	24	17	22	26	6	26	34	17	24	16
BOMA2-S4	BOMA2	Klebsiella pneumoniae	11	25	12	27	26	24	25	31	30	35	31	37	29	38	28	33	32	31	30	33	33	33	23	24	23	24	18	24	26	6	25	34	17	25	15
BOMA2-S5	BOMA2	Klebsiella pneumoniae	6	27	6	26	23	23	25	26	25	35	29	36	26	37	24	37	34	36	23	28	28	31	21	22	21	23	16	22	24	6	19	26	16	21	13
BOMA3-S1	BOMA3	Klebsiella pneumoniae	11	23	12	28	27	28	25	30	27	37	31	37	30	37	28	35	34	37	28	33	34	37	22	22	22	24	16	27	25	6	27	34	17	25	16
BOMA3-S2	BOMA3	Klebsiella pneumoniae	10	26	11	29	24	25	23	28	27	35	29	36	28	37	27	36	32	33	27	32	35	38	22	23	21	23	16	23	24	6	26	32	16	24	16
BOMA3-S3	BOMA3	Klebsiella pneumoniae	11	28	11	29	26	26	24	30	29	37	31	37	29	38	28	37	33	36	28	33	32	34	22	24	22	24	16	22	25	6	27	33	16	24	16
BOMA3-S4	BOMA3	Klebsiella pneumoniae	10	27	10	29	26	25	24	29	27	36	30	36	29	38	27	37	31	34	27	31	32	37	21	22	21	23	16	21	24	10	27	33	16	24	18
BOMA3-S5	BOMA3	Klebsiella pneumoniae	6	27	6	29	25	24	23	28	28	36	30	36	29	37	27	37	32	35	27	33	34	37	22	23	21	24	16	22	24	6	26	33	16	24	17
BOMA5-S1	BOMA5	Klebsiella pneumoniae	11	30	11	29	28	40	28	32	30	40	32	39	31	40	30	40	37	40	32	37	37	37	25	25	25	27	19	28	28	9	28	35	18	26	18
BOMA5-S2	BOMA5	Klebsiella pneumoniae	11	28	11	26	25	25	24	30	28	36	30	37	26	38	27	37	33	35	27	31	32	36	21	22	21	23	16	21	25	9	24	30	15	23	16
BOMA5-S3	BOMA5	Klebsiella pneumoniae	10	27	11	26	24	25	23	28	27	35	32	36	27	37	27	36	32	34	27	32	31	35	21	22	21	23	16	23	25	9	25	32	15	23	16
BOMA5-S4	BOMA5	Klebsiella pneumoniae	10	28	6	27	25	23	24	29	27	35	30	36	27	37	25	36	32	34	29	35	35	38	23	24	23	24	18	23	26	8	25	33	16	25	17
BOMA5-S5	BOMA5	Klebsiella pneumoniae	11	29	11	27	26	26	25	30	30	37	30	37	27	38	27	37	33	35	26	31	31	34	21	22	21	23	16	22	24	10	26	33	16	24	16
BOMA6-S1	BOMA6	Klebsiella pneumoniae	11	32	12	29	29	32	29	32	31	40	32	40	31	40	28	39	36	38	31	36	33	40	26	27	25	28	20	28	28	10	27	36	17	26	18
BOMA6-S2	BOMA6	Klebsiella pneumoniae	10	29	12	27	24	24	24	29	28	36	31	37	27	38	27	36	34	34	27	32	31	33	22	22	21	23	16	23	24	6	25	32	16	24	15
BOMA6-S3	BOMA6	Klebsiella pneumoniae	9	29	11	29	26	26	25	31	28	37	31	37	29	40	28	38	33	36	29	34	33	36	22	23	21	24	17	21	25	9	25	33	16	25	16
BOMA6-S4	BOMA6	Klebsiella pneumoniae	9	28	10	28	26	24	25	29	28	37	31	37	28	40	28	37	33	35	28	33	32	36	22	23	21	24	17	23	24	9	27	32	16	25	18
BOMA6-S5	BOMA6	Klebsiella pneumoniae	9	27	10	29	25	23	23	28	27	36	30	35	29	37	26	36	31	33	28	33	33	36	22	23	21	23	16	23	25	9	27	33	16	25	17
BOMA7-S1	BOMA7	Klebsiella pneumoniae	11	30	11	28	26	29	25	30	28	37	32	38	29	37	29	38	34	37	29	34	33	38	23	23	22	22	17	23	26	9	27	33	17	26	15
BOMA7-S2	BOMA7	Klebsiella pneumoniae	10	30	11	28	26	26	25	30	29	38	31	38	29	40	29	38	34	36	27	32	32	37	21	23	20	23	16	22	24	6	25	33	16	24	18
BOMA7-S3	BOMA7	Klebsiella pneumoniae	6	26	6	28	24	21	22	28	26	34	28	35	28	37	25	35	32	32	26	31	32	38	22	22	20	23	15	22	24	6	24	32	16	24	17
BOMA7-S4	BOMA7	Klebsiella pneumoniae	6	27	11	28	24	22	24	28	26	35	29	35	28	37	26	36	31	33	26	32	32	36	21	21	20	23	15	21	24	6	25	33	16	24	18
BOMA7-S5	BOMA7	Klebsiella pneumoniae	9	27	10	28	25	23	23	28	27	36	30	36	28	37	25	36	33	34	28	32	33	36	22	22	21	23	16	23	26	6	27	34	16	24	17
BOMA8-S1	BOMA8	Klebsiella pneumoniae	12	28	12	30	25	30	27	33	33	40	34	40	31	40	27	40	36	40	33	37	37	40	26	27	25	28	20	25	29	10	28	36	18	28	19
BOMA8-S2	BOMA8	Klebsiella pneumoniae	10	30	12	27	27	27	25	31	31	37	32	38	28	40	29	37	34	36	28	32	34	37	22	23	22	24	17	24	25	6	26	33	16	25	17
BOMA8-S3	BOMA8	Klebsiella pneumoniae	6	30	12	29	27	29	26	30	29	37	31	37	29	40	28	37	32	37	29	34	34	36	23	23	22	25	18	23	26	6	27	34	17	25	16
BOMA8-S4	BOMA8	Klebsiella pneumoniae	6	29	10	28	26	27	26	29	29	37	31	37	30	40	29	37	33	36	29	34	33	36	23	23	22	25	18	24	25	6	28	34	18	25	19
BOMA8-S5	BOMA8	Klebsiella pneumoniae	10	32	11	29	24	28	27	31	30	40	33	39	29	39	30	37	35	37	28	33	32	35	21	21	21	24	16	30	24	6	28	34	17	25	16
ESSO2-S1	ESSO2	Klebsiella pneumoniae	6	21	6	19	20	21	23	20	28	36	27	37	28	38	29	37	33	35	25	31	30	35	21	21	20	23	15	22	23	6	6	27	16	22	15
ESSO2-S2	ESSO2	Klebsiella pneumoniae	6	21	6	21	19	19	23	21	27	36	27	36	30	38	27	36	33	34	26	32	32	34	21	23	21	23	16	20	24	6	6	31	17	23	15
ESSO2-S3	ESSO2	Klebsiella pneumoniae	6	22	6	22	21	19	24	22	29	38	29	37	31	40	29	37	34	36	26	33	33	35	22	23	21	23	16	22	25	6	6	31	17	23	15
ESSO2-S4	ESSO2	Klebsiella pneumoniae	6	22	6	22	21	19	24	21	28	37	29	37	30	40	29	37	34	36	26	33	32	35	21	23	21	23	16	21	25	6	6	31	17	22	15
ESSO2-S5	ESSO2	Klebsiella pneumoniae	6	20	6	19	22	19	24	22	28	37	29	37	30	40	29	38	34	36	26	32	31	34	21	22	21	23	16	21	24	6	6	30	17	23	15
ESSO3-S1	ESSO3	Klebsiella pneumoniae	6	21	6	20	21	20	23	19	27	36	28	34	29	37	28	37	33	35	25	32	31	36	22	21	20	24	15	21	24	6	6	32	17	22	19
ESSO3-S2	ESSO3	Klebsiella pneumoniae	6	18	6	19	19	16	22	19	26	35	27	34	29	37	26	36	32	33	24	30	30	32	19	21	20	22	15	20	23	6	6	31	17	21	15
ESSO3-S3	ESSO3	Klebsiella pneumoniae	6	20	6	20	19	16	22	20	26	36	27	36	29	37	26	36	32	33	24	31	30	33	20	22	20	22	16	20	23	6	6	30	16	22	15
ESSO3-S4	ESSO3	Klebsiella pneumoniae	6	23	6	21	20	19	25	22	26	37	30	38	29	40	29	37	35	33	25	31	31	34	21	22	20	22	16	20	24	6	6	29	17	23	14
ESSO3-S5	ESSO3	Klebsiella pneumoniae	6	18	6	15	16	14	21	16	25	36	21	34	28	37	26	36	34	32	25	29	30	33	20	21	20	22	16	21	23	6	6	28	16	21	16
ESSO4-S1	ESSO4	Klebsiella pneumoniae	6	19	6	22	21	21	22	19	27	36	28	36	30	38	28	37	33	35	26	32	32	37	21	21	21	24	16	19	24	6	6	32	17	23	17
ESSO4-S2	ESSO4	Klebsiella pneumoniae	6	21	6	21	20	17	23	20	27	36	27	36	31	37	27	36	33	34	25	32	32	36	21	22	21	23	16	24	24	6	6	30	17	23	15
ESSO4-S3	ESSO4	Klebsiella pneumoniae	6	21	6	21	20	17	23	21	27	36	28	36	30	38	26	37	32	34	26	32	32	35	21	22	20	23	16	24	23	6	6	29	17	22	14
ESSO4-S4	ESSO4	Klebsiella pneumoniae	6	22	6	19	21	18	24	21	27	37	29	36	29	40	28	37	34	35	26	32	32	34	21	22	21	22	16	22	24	6	6	30	16	23	15
ESSO4-S5	ESSO4	Klebsiella pneumoniae	6	20	6	21	20	18	23	21	27	36	28	36	28	38	27	37	33	34	25	32	31	36	21	22	21	23	16	21	23	6	6	29	16	22	13
ESSO5-S1	ESSO5	Klebsiella pneumoniae	6	21	6	20	19	20	21	19	26	35	28	34	27	39	27	34	31	33	24	31	30	33	21	21	20	23	15	22	22	6	6	30	16	22	15
ESSO5-S2	ESSO5	Klebsiella pneumoniae	6	20	6	21	19	17	22	20	27	35	27	34	29	36	26	36	32	34	25	32	32	34	20	21	20	22	15	21	23	6	6	30	17	23	17
ESSO5-S3	ESSO5	Klebsiella pneumoniae	6	21	6	21	20	18	23	20	27	36	27	36	29	38	27	37	33	35	24	32	32	35	20	21	20	22	15	21	24	6	6	29	17	24	14
ESSO5-S4	ESSO5	Klebsiella pneumoniae	6	22	6	20	21	20	24	21	28	36	29	37	30	40	28	38	33	36	27	33	33	36	21	21	21	23	16	21	26	6	6	30	17	24	14
ESSO5-S5	ESSO5	Klebsiella pneumoniae	6	20	6	20	19	18	23	18	27	36	28	35	28	37	27	36	33	33	25	32	32	34	20	22	20	22	15	20	24	8	6	30	16	23	13
ESSO6-S1	ESSO6	Klebsiella pneumoniae	6	21	6	21	20	21	23	19	27	36	28	36	28	38	28	35	32	34	24	31	31	34	21	21	20	23	15	22	23	8	6	31	16	23	15
ESSO6-S2	ESSO6	Klebsiella pneumoniae	6	20	6	21	20	17	22	22	26	36	29	33	30	37	25	36	34	32	25	33	32	35	21	22	21	23	16	21	24	9	6	32	17	23	15
ESSO6-S3	ESSO6	Klebsiella pneumoniae	6	22	6	22	20	17	24	20	27	37	29	37	30	40	28	37	34	35	27	34	32	36	22	22	21	24	15	21	25	9	6	31	16	23	15
ESSO6-S4	ESSO6	Klebsiella pneumoniae	6	22	6	20	20	18	24	20	28	37	29	37	30	40	29	37	34	34	25	31	32	36	21	22	21	23	16	22	24	10	6	30	17	23	15
ESSO6-S5	ESSO6	Klebsiella pneumoniae	6	21	6	21	20	17	23	20	27	36	28	36	29	38	27	37	34	34	24	32	31	33	21	21	20	22	16	20	23	9	6	30	17	23	13
ESSO7-S1	ESSO7	Klebsiella pneumoniae	6	21	6	21	20	21	23	20	27	36	29	37	29	38	29	37	34	35	26	33	32	34	21	21	21	24	15	22	24	6	6	31	17	23	16
ESSO7-S2	ESSO7	Klebsiella pneumoniae	6	19	6	19	15	15	20	16	18	31	23	32	25	34	20	35	34	35	16	25	24	27	22	23	21	23	16	22	23	6	6	18	16	16	12
ESSO7-S3	ESSO7	Klebsiella pneumoniae	6	20	6	20	16	17	21	17	18	34	23	34	26	36	20	37	36	37	17	26	24	29	22	23	22	24	17	21	25	6	6	17	19	17	11
ESSO7-S4	ESSO7	Klebsiella pneumoniae	6	20	6	22	15	17	21	16	18	34	25	34	26	36	20	37	35	37	17	26	25	29	22	24	22	24	17	22	25	6	6	17	17	17	13
ESSO7-S5	ESSO7	Klebsiella pneumoniae	6	20	6	19	15	16	20	16	17	32	24	33	25	35	19	36	35	35	16	23	23	28	21	23	21	23	16	21	23	6	6	18	16	16	13
ESSO8-S1	ESSO8	Klebsiella pneumoniae	6	21	6	20	15	21	21	16	19	32	22	33	25	35	21	36	35	35	18	26	25	30	22	23	21	24	16	23	25	9	8	17	17	18	11
ESSO8-S2	ESSO8	Klebsiella pneumoniae	6	19	6	16	15	15	19	14	17	30	18	31	24	33	19	34	34	34	15	24	22	26	21	23	21	23	17	21	23	8	6	16	16	15	12
ESSO8-S3	ESSO8	Klebsiella pneumoniae	6	20	6	18	16	17	21	16	19	33	23	34	26	35	19	36	35	36	15	25	23	26	23	23	22	23	17	22	24	8	6	19	17	15	11
ESSO8-S4	ESSO8	Klebsiella pneumoniae	6	21	6	19	16	18	22	16	18	33	23	34	26	36	19	37	36	36	16	26	24	27	22	24	22	24	18	21	24	8	6	18	17	15	12
ESSO8-S5	ESSO8	Klebsiella pneumoniae	6	20	6	18	16	16	20	16	17	31	24	32	24	35	18	36	33	35	12	24	23	28	22	24	21	22	17	21	24	7	6	16	16	16	10
ETJP2-S1	ETJP2	Klebsiella pneumoniae	6	17	6	16	19	21	6	6	28	12	16	20	27	19	26	35	32	35	25	28	32	29	6	18	6	12	6	22	24	6	6	31	17	21	17
ETJP2-S2	ETJP2	Klebsiella pneumoniae	6	17	6	15	19	17	6	6	27	12	16	21	24	20	25	33	31	34	24	28	30	29	6	20	6	13	6	24	24	6	6	29	16	21	15
ETJP2-S3	ETJP2	Klebsiella pneumoniae	6	16	6	19	18	16	6	6	25	11	15	19	28	19	24	33	31	33	25	29	31	30	6	20	6	13	6	22	24	6	6	30	17	22	19
ETJP2-S4	ETJP2	Klebsiella pneumoniae	6	16	6	17	18	16	6	6	25	12	15	18	26	19	24	32	28	32	23	27	29	28	6	20	9	13	6	21	23	6	6	28	15	20	14
ETJP2-S5	ETJP2	Klebsiella pneumoniae	6	16	6	17	18	17	6	6	27	12	16	20	26	21	24	34	32	35	24	28	31	30	6	20	6	13	6	25	24	6	6	30	17	21	16
ETJP3-S1	ETJP3	Klebsiella pneumoniae	6	18	6	17	19	21	6	6	27	13	16	19	27	20	26	35	33	36	25	29	33	31	6	18	6	12	6	23	24	6	6	33	16	22	16
ETJP3-S2	ETJP3	Klebsiella pneumoniae	6	16	6	18	17	16	6	6	25	11	16	20	27	19	24	32	32	32	24	27	31	30	6	20	6	13	6	21	24	6	6	30	17	21	18
ETJP3-S3	ETJP3	Klebsiella pneumoniae	6	16	6	17	19	18	6	6	26	12	15	21	27	20	24	34	32	35	25	28	32	31	6	20	6	13	6	22	25	6	6	29	16	22	18
ETJP3-S4	ETJP3	Klebsiella pneumoniae	6	16	6	18	17	17	6	6	26	12	15	20	27	18	24	32	31	34	25	28	29	29	6	20	6	13	6	22	24	6	6	29	16	21	14
ETJP3-S5	ETJP3	Klebsiella pneumoniae	6	16	6	18	19	17	6	6	26	12	16	20	26	20	25	34	32	34	24	27	30	29	6	20	6	13	6	23	24	6	6	26	15	21	16
ETJP4-S1	ETJP4	Klebsiella pneumoniae	6	16	6	17	18	20	6	6	26	13	17	20	27	20	25	34	31	34	26	29	34	31	6	18	6	13	6	21	24	6	6	33	17	21	19
ETJP4-S2	ETJP4	Klebsiella pneumoniae	6	16	6	17	19	16	6	6	27	12	16	20	26	20	23	34	30	32	24	27	32	29	6	18	6	12	6	20	23	6	6	31	16	21	15
ETJP4-S3	ETJP4	Klebsiella pneumoniae	6	20	6	16	19	17	6	6	28	12	15	19	27	20	24	35	32	35	25	28	33	31	6	19	6	13	6	22	24	6	6	32	17	22	16
ETJP4-S4	ETJP4	Klebsiella pneumoniae	6	17	6	16	18	17	6	6	27	11	15	19	27	20	24	34	32	35	23	27	31	29	6	19	6	13	6	21	24	6	6	32	16	21	15
ETJP4-S5	ETJP4	Klebsiella pneumoniae	6	16	6	17	18	16	6	6	26	11	16	20	25	18	24	33	31	34	23	26	30	29	6	18	6	12	6	20	23	6	6	31	15	20	15
ETJP5-S1	ETJP5	Klebsiella pneumoniae	6	15	6	14	14	16	6	6	26	6	13	17	23	16	24	32	31	32	24	27	31	29	6	17	6	10	6	21	23	6	6	32	16	21	16
ETJP5-S2	ETJP5	Klebsiella pneumoniae	6	15	6	15	16	14	6	6	27	9	12	17	25	16	23	32	32	33	24	28	34	28	6	18	6	11	6	22	24	6	6	33	16	22	15
ETJP5-S3	ETJP5	Klebsiella pneumoniae	6	16	6	15	17	15	6	6	28	10	13	19	25	17	23	35	33	36	25	28	35	32	6	18	6	11	6	23	25	6	6	29	17	22	16
ETJP5-S4	ETJP5	Klebsiella pneumoniae	6	15	6	14	17	16	6	6	28	10	12	20	25	18	24	35	34	36	24	28	34	31	6	18	6	11	6	22	25	6	6	32	16	22	16
ETJP5-S5	ETJP5	Klebsiella pneumoniae	6	14	6	14	16	14	6	6	26	6	13	16	23	16	23	32	32	32	24	27	33	30	6	18	6	11	6	22	24	6	6	30	16	21	14
GUMA2-S1	GUMA2	Klebsiella pneumoniae	9	29	10	29	22	29	25	27	25	36	31	36	28	38	27	37	33	36	23	30	29	33	22	22	21	24	14	22	25	6	25	29	17	21	16
GUMA2-S2	GUMA2	Klebsiella variicola	6	27	6	27	23	24	24	27	26	35	30	36	27	38	26	37	32	36	23	30	28	33	22	23	21	23	14	22	25	6	24	28	17	21	14
GUMA2-S3	GUMA2	Klebsiella variicola	6	29	9	29	24	25	25	28	26	37	31	37	29	38	28	38	35	38	24	32	30	35	22	24	21	24	14	22	26	6	25	29	17	22	16
GUMA2-S4	GUMA2	Klebsiella variicola	11	28	11	28	23	24	24	27	24	34	30	36	27	37	25	37	33	36	25	29	28	31	22	22	22	23	15	22	25	6	25	27	17	21	15
GUMA2-S5	GUMA2	Klebsiella variicola	6	30	10	28	23	25	24	28	25	37	27	37	28	38	29	37	34	37	23	30	28	34	22	23	21	23	14	24	25	6	24	29	17	22	16
GUMA3-S1	GUMA3	Klebsiella pneumoniae	6	27	11	28	22	27	24	27	24	34	31	35	29	37	26	36	32	35	23	31	29	35	22	23	22	25	15	23	25	6	25	30	17	22	13
GUMA3-S2	GUMA3	Klebsiella variicola	6	27	8	28	22	23	22	26	25	35	29	34	28	37	27	37	32	34	23	30	27	31	21	23	20	23	13	21	24	10	25	30	17	21	15
GUMA3-S3	GUMA3	Klebsiella variicola	6	28	6	28	23	24	23	27	24	37	30	37	28	38	28	38	34	36	23	30	29	32	22	23	21	24	14	23	26	6	25	29	17	22	16
GUMA3-S4	GUMA3	Klebsiella variicola	11	28	10	26	22	24	23	27	23	34	29	35	27	36	25	37	32	34	21	28	27	29	21	22	20	22	15	20	24	11	24	26	15	20	15
GUMA3-S5	GUMA3	Klebsiella variicola	6	24	6	26	21	20	21	23	22	29	25	32	28	34	25	35	30	29	21	28	27	31	22	23	21	23	13	21	25	9	25	28	17	21	16
OZAR1-S1	OZAR1	Klebsiella variicola	6	6	17	18	21	28	6	19	6	28	20	35	29	32	27	30	29	31	21	25	24	27	22	23	22	24	17	22	26	6	6	29	18	22	17
OZAR1-S3	OZAR1	Klebsiella variicola	6	6	6	10	12	18	6	6	6	21	15	35	14	21	24	27	29	30	20	26	24	24	23	23	22	24	17	22	27	10	6	33	17	22	15
OZAR1-S4	OZAR1	Klebsiella variicola	6	6	9	12	20	25	6	8	6	28	14	37	28	27	27	31	28	33	20	24	25	25	22	24	22	24	18	20	27	10	6	32	16	22	15
OZAR1-S5	OZAR1	Klebsiella variicola	6	6	16	11	22	26	6	18	6	30	15	38	29	29	28	31	30	34	20	26	25	27	23	24	22	24	18	21	27	10	6	33	17	21	15
OZAR2-S1	OZAR2	Klebsiella variicola	6	6	6	14	23	19	6	18	6	32	21	38	31	32	29	30	30	32	25	29	26	31	25	26	23	27	6	17	29	10	6	33	19	23	6
OZAR2-S2	OZAR2	Klebsiella variicola	6	6	6	16	21	16	6	6	6	29	19	38	28	30	27	30	29	32	20	27	24	27	23	24	22	24	6	16	27	10	6	33	17	22	6
OZAR2-S3	OZAR2	Klebsiella variicola	6	6	6	16	20	15	6	6	6	26	17	38	28	30	28	30	29	31	20	27	23	25	23	24	22	24	6	18	26	10	6	32	17	21	6
OZAR2-S4	OZAR2	Klebsiella variicola	6	6	6	17	22	17	6	10	6	30	19	38	28	30	28	31	31	33	21	27	24	27	24	25	23	24	6	18	29	10	6	32	17	21	6
OZAR2-S5	OZAR2	Klebsiella variicola	6	6	6	12	16	16	6	6	6	26	18	38	27	28	26	31	31	32	20	23	24	25	22	23	22	24	6	17	26	9	6	31	17	21	6
OZAR4-S1	OZAR4	Klebsiella variicola	6	6	6	11	16	14	6	6	6	19	6	30	20	19	20	25	30	26	28	34	34	22	19	21	21	23	6	17	26	7	26	25	17	24	6
OZAR4-S2	OZAR4	Klebsiella variicola	6	6	6	10	15	15	6	6	6	18	6	26	20	20	19	25	29	26	20	24	22	21	19	22	20	22	6	16	25	7	6	26	16	20	6
OZAR4-S3	OZAR4	Klebsiella variicola	6	6	6	10	14	14	6	6	6	21	6	34	19	18	20	25	29	27	20	24	22	21	20	24	21	23	6	13	26	8	6	25	18	20	6
OZAR4-S4	OZAR4	Klebsiella variicola	6	6	6	10	15	14	6	6	6	21	6	33	19	19	20	26	29	28	20	23	22	21	20	22	20	22	6	17	26	8	6	26	17	21	6
OZAR4-S5	OZAR4	Klebsiella variicola	6	6	6	10	11	14	6	6	6	18	6	30	16	17	20	24	31	27	21	24	21	21	20	23	21	22	6	16	26	8	6	25	17	20	6

## Sheet: Supplementary Table S8
Table S8: plasmids present in each strain using Plasmidfinder tool with the Enterobacteriaceae plasmid database
Souche	database	plasmids	identity	coverage	HSP_length	template_length	position_in_ref	accession_number
Etjp2	enterobacteriaceae	IncFII(K)	95.27	100.0	148	148	1..149	CP000648
Etjp2	enterobacteriaceae	IncFIB(K)	98.93	100.0	560	560	1..561	JN233704
Etjp3	enterobacteriaceae	IncFII(K)	95.95	100.0	148	148	1..149	CP000648
Etjp3	enterobacteriaceae	IncFIB(K)	98.93	100.0	560	560	1..561	JN233704
Etjp4	enterobacteriaceae	IncFII(K)	95.95	100.0	148	148	1..149	CP000648
Etjp4	enterobacteriaceae	IncFIB(K)	98.93	100.0	560	560	1..561	JN233704
Etjp5	enterobacteriaceae	IncFII(K)	91.89	96.62	143	148	6..149	CP000648
Etjp5	enterobacteriaceae	IncFIB(K)	98.93	100.0	560	560	1..561	JN233704
Boma1	enterobacteriaceae	IncHI1B	99.65	100.0	570	570	1..571	JN420336
Boma1	enterobacteriaceae	ColpVC	97.93	100.0	193	193	1..194	JX133088
Boma1	enterobacteriaceae	Col440I	97.37	100.0	114	114	1..115	CP023920.1
Boma2	enterobacteriaceae	IncHI1B	99.65	100.0	570	570	1..571	JN420336
Boma2	enterobacteriaceae	ColpVC	97.93	100.0	193	193	1..194	JX133088
Boma2	enterobacteriaceae	Col440I	97.37	100.0	114	114	1..115	CP023920.1
Boma3	enterobacteriaceae	IncHI1B	99.65	100.0	570	570	1..571	JN420336
Boma3	enterobacteriaceae	ColpVC	97.93	100.0	193	193	1..194	JX133088
Boma3	enterobacteriaceae	Col440I	97.37	100.0	114	114	1..115	CP023920.1
Boma5	enterobacteriaceae	IncHI1B	99.65	100.0	570	570	1..571	JN420336
Boma5	enterobacteriaceae	ColpVC	97.93	100.0	193	193	1..194	JX133088
Boma5	enterobacteriaceae	Col440I	97.37	100.0	114	114	1..115	CP023920.1
Boma6	enterobacteriaceae	IncHI1B	99.65	100.0	570	570	1..571	JN420336
Boma6	enterobacteriaceae	ColpVC	97.93	100.0	193	193	1..194	JX133088
Boma6	enterobacteriaceae	Col440I	97.37	100.0	114	114	1..115	CP023920.1
Boma7	enterobacteriaceae	IncHI1B	99.65	100.0	570	570	1..571	JN420336
Boma7	enterobacteriaceae	ColpVC	97.93	100.0	193	193	1..194	JX133088
Boma7	enterobacteriaceae	Col440I	97.37	100.0	114	114	1..115	CP023920.1
Boma8	enterobacteriaceae	IncHI1B	99.65	100.0	570	570	1..571	JN420336
Boma8	enterobacteriaceae	ColpVC	97.93	100.0	193	193	1..194	JX133088
Boma8	enterobacteriaceae	Col440I	97.37	100.0	114	114	1..115	CP023920.1
Esso2	enterobacteriaceae	IncFIB(K)	100.0	100.0	560	560	1..561	JN233704
Esso3	enterobacteriaceae	IncFIB(K)	100.0	100.0	560	560	1..561	JN233704
Esso4	enterobacteriaceae	IncFIB(K)	100.0	100.0	560	560	1..561	JN233704
Esso5	enterobacteriaceae	IncFIB(K)	100.0	100.0	560	560	1..561	JN233704
Esso6	enterobacteriaceae	IncFIB(K)	100.0	100.0	560	560	1..561	JN233704
Esso7	enterobacteriaceae	IncFIB(K)	100.0	100.0	560	560	1..561	JN233704
Esso8	enterobacteriaceae	IncFIB(K)	100.0	100.0	560	560	1..561	JN233704
Guma2	enterobacteriaceae	IncFII(K)	97.3	100.0	148	148	1..149	CP000648
Guma2	enterobacteriaceae	IncFIB(Mar)	100.0	100.0	439	439	1..440	JN420336
Guma2	enterobacteriaceae	IncFIB(K)	98.93	100.0	560	560	1..561	JN233704
Guma2	enterobacteriaceae	Col440I	93.86	100.0	114	114	1..115	CP023920.1
Guma3	enterobacteriaceae	IncFII(K)	97.3	100.0	148	148	1..149	CP000648
Guma3	enterobacteriaceae	IncFIB(Mar)	100.0	100.0	439	439	1..440	JN420336
Guma3	enterobacteriaceae	IncFIB(K)	98.93	100.0	560	560	1..561	JN233704
Guma3	enterobacteriaceae	Col440I	93.86	100.0	114	114	1..115	CP023920.1
Ozar1	enterobacteriaceae	IncFIB(K)	91.25	100.0	560	560	1..560	JN233704
Ozar2	enterobacteriaceae	IncFIB(K)	91.25	100.0	560	560	1..560	JN233704
Ozar2	enterobacteriaceae	IncFII(29)	99.61	100.0	259	259	1..259	CP003035
Ozar2	enterobacteriaceae	IncFIB(AP001918)	96.63	100.0	682	682	1..682	AP001918
Ozar2	enterobacteriaceae	Col156	98.59	92.21	142	154	13..154	NC009781
Ozar3	enterobacteriaceae	IncFIB(K)	91.25	100.0	560	560	1..560	JN233704
Ozar3	enterobacteriaceae	IncFII(29)	99.61	100.0	259	259	1..259	CP003035
Ozar3	enterobacteriaceae	IncFIB(AP001918)	96.63	100.0	682	682	1..682	AP001918
Ozar3	enterobacteriaceae	Col156	98.59	92.21	142	154	13..154	NC009781

## Sheet: Supplementary Table S9
Table S9 : Resume of the Klebsiella pneumoniae species complex population caracteristics for each patient (species, number of isolates sequenced, antibiotic resistance gene, virulence gene, plasmid)
patient	species	ST	Number of isolates	virulence gene	resistance gene	K_type	O_type	Plasmids
Boma	Klebsiella pneumoniae	ST36-1LV	6		SHV-11.v1^	unknown (K50)	unknown (OL102)	IncHI1B/ColpVC/Col440I
Esso	Klebsiella variicola subsp. variicola	ST1563	8		LEN-17;SHV-1^;tet(D)	unknown (KL107)	O5	IncFIB(K)
Etjp	Klebsiella pneumoniae	ST405	4	ybt 27; ICEKp22	SHV-76;OXA-1*;TEM-1D.v1;CTX-M-15;CatB4.v1;sul2;tet(A).v1;dfrA14.v2;aac(3)-IIa.v1^;aac(6')-Ib-cr.v2;strA.v1^;strB.v1	unknown (KL107)	O4	IncFII(K)/IncFIB(K)
Guma	Klebsiella pneumoniae	ST163	2		SHV-36;strA.v1;strB.v1	unknown (KL139)	O4	IncFII(K)/IncFIB(Mar)/IncFIB(K)/Col440I
Ozar	Klebsiella variicola subsp. variicola	ST1791	1		LEN-130;DHA-1;qnrS1;sul1;sul1;dfrA1.v1;tet(A).v1	unknown (KL107)	O5	IncFIB(K)
Ozar	Klebsiella variicola subsp. variicola	ST1791	2		LEN-130;DHA-1;qnrS1;sul1;sul1;dfrA1.v1;;dfrA17;tet(A).v1;aadA5;strA.v1^;strB.v1;mphA	unknown (KL107)	O5	IncFIB(K)/IncFII(29)/IncFIB(AP001918)/Col156
