# Supplementary material for: Phenotypic and genomic changes in enteric Klebsiella populations during long-term ICU patient hospitalization: the role of RamR regulation
Source: mSphere. 2024 Nov 29;9(12):e00704-24. doi: 10.1128/msphere.00704-24 (PMC11656808; doi:10.1128/msphere.00704-24)
Supplement: Table S4 — All the data about the RNASeq analyses. [file msphere.00704-24-s0006.xlsx]

## Sheet: Quality
Table S4.a: Quality check of RNAseq data. Each sample (ESSO6 and ESSO7) were tested in triplicate.
	ESSO6_1	ESSO6_2	ESSO6_3	ESSO7_1	ESSO7_2	ESSO7_3
Number of input reads	42150086	43875838	35679278	49206714	38871342	33621162
Average input read length |	100	100	100	100	100	100
UNIQUE READS:
Uniquely mapped reads number |	39312073	40511287	33043241	46226312	35770456	29896017
Uniquely mapped reads % |	93.27%	92.33%	92.61%	93.94%	92.02%	88.92%
Average mapped length |	98.82	98.87	98.71	98.86	98.48	98.02
Number of splices: Total |	15499	16195	12575	19042	14637	12641
Number of splices: Annotated (sjdb) |	0	0	0	0	0	0
Number of splices: GT/AG |	7958	8195	6632	9174	8677	8820
Number of splices: GC/AG |	1398	1529	1401	1695	1396	1007
Number of splices: AT/AC |	4	5	7	13	1	3
Number of splices: Non-canonical |	6139	6466	4535	8160	4563	2811
Mismatch rate per base, % |	0.43%	0.43%	0.43%	0.46%	0.46%	0.45%
Deletion rate per base |	0.00%	0.00%	0.00%	0.00%	0.00%	0.00%
Deletion average length |	1.54	1.55	1.56	1.55	1.54	1.38
Insertion rate per base |	0.00%	0.00%	0.00%	0.00%	0.00%	0.00%
Insertion average length |	1.50	1.52	1.59	1.55	1.56	1.39
MULTI-MAPPING READS:
Number of reads mapped to multiple loci |	557269	931342	724502	491461	679749	687927
% of reads mapped to multiple loci |	1.32%	2.12%	2.03%	1.00%	1.75%	2.05%
Number of reads mapped to too many loci |	213	319	489	125	218	211
% of reads mapped to too many loci |	0.00%	0.00%	0.00%	0.00%	0.00%	0.00%
UNMAPPED READS:
Number of reads unmapped: too many mismatches |	0	0	0	0	0	0
% of reads unmapped: too many mismatches |	0.00%	0.00%	0.00%	0.00%	0.00%	0.00%
Number of reads unmapped: too short |	2280531	2432890	1911046	2488816	2420919	3037007
% of reads unmapped: too short |	5.41%	5.54%	5.36%	5.06%	6.23%	9.03%
Number of reads unmapped: other |	0	0	0	0	0	0
% of reads unmapped: other |	0.00%	0.00%	0.00%	0.00%	0.00%	0.00%
CHIMERIC READS:
Number of chimeric reads |	0	0	0	0	0	0
% of chimeric reads |	0.00%	0.00%	0.00%	0.00%	0.00%	0.00%

## Sheet: Gene counts
Table S4.b: RNAseq gene count table using HTseq count tool.
	ESSO6_1	ESSO6_2	ESSO6_3	ESSO7_1	ESSO7_2	ESSO7_3
aceF	43466	47775	43783	62599	46558	34811
acpS	727	879	836	954	639	482
amiC	1796	1906	1776	2449	1963	1361
araG	786	783	705	1012	768	628
artM	1972	2172	1805	2764	2015	1150
artP	3647	4172	3197	6145	4565	3917
asnB	4178	4548	3425	5198	4268	3312
atpC	14841	14860	9356	18907	17687	14413
bcsA	7355	8522	7904	10026	9521	7823
benD	102	82	95	104	64	50
bssR	36369	34033	23036	33834	27190	29999
bssS	24625	20038	8223	20904	22547	33073
cadB	6700	7883	4554	8661	17716	11343
cbiC	2213	2369	2334	3130	2529	2103
cbiD	4321	5040	4226	6160	5608	3739
cbl	249	218	200	263	225	165
cdsA	2930	3287	2879	3703	2667	1721
chaB	3338	3225	2809	3451	2867	4209
chiP	533	579	435	447	610	630
cobS	1094	1404	2135	2175	1236	699
copA	10072	10789	10034	12535	9255	5197
cpxP	5755	5766	4558	4537	6890	7843
ddl	5229	5923	5209	6573	6716	5478
dinG	2731	3000	2891	3711	3044	2097
dnaA	9217	10245	6893	11967	10600	10117
dpiA	2290	2319	1754	3109	2391	1778
dppD	27	30	44	38	27	6
emrB	2716	2959	2145	3262	2543	1593
emrD	4628	5130	5721	5097	2375	1213
emtA	1021	999	1138	1077	753	497
entE	599	909	488	958	467	208
entF	1275	1804	1611	1674	790	290
eutA	43628	50527	50400	55274	34227	17439
fabG	28216	29555	18111	35930	30382	28113
fadA	954	1017	776	1769	1316	1011
fadE	3582	3814	3155	9161	6335	4734
fadH	1608	1815	1742	3299	2141	1271
fadI	8376	9939	8483	12382	10538	7171
feoA	4134	4589	2215	4261	4365	5138
ffs	1750	1318	2516	1231	1200	864
fimA	137456	134646	93057	104616	78675	68251
fis	1330	1141	650	1112	825	827
flk	3660	4127	3112	4542	2828	1755
folA	2744	2988	2435	3588	2081	2439
folX	2657	2558	1328	3102	2401	2759
frsA	15124	16046	12830	19842	16408	11038
fucU	110	123	93	156	104	28
gabD	238	228	211	353	214	100
gcvT	47275	49981	47619	56538	42482	34188
gidB	1120	1078	840	1135	861	604
gldA	27331	31318	33938	40590	25421	14564
glnH	22	31	25	11	19	17
glnQ	2964	3329	2631	4209	3495	2816
gntK	972	1020	637	1172	1334	1566
gpmA	34521	35655	28375	36182	28806	29408
groES	28668	27812	20994	31303	29239	44583
helD	5383	5716	5255	6081	5544	4414
hemG	4239	4768	3155	4978	4752	3325
hflB	63661	66396	46158	84486	72596	63240
hscB	1303	1319	869	1462	1064	1136
hycD	122	101	109	99	63	42
hycE	251	278	281	270	204	199
idnK	161	127	112	183	148	167
ilvM	117	122	73	109	113	136
ksgA	10362	11227	8906	13353	9825	6667
lacI	3959	4547	4001	5392	4102	2993
lacY	727	789	656	930	883	574
lacZ	392	450	404	610	458	249
lamB	2418	3068	1009	2959	2195	1643
ligA	4989	5283	5255	6662	5420	3792
livF	157	183	145	217	105	81
livG	194	236	170	220	148	94
lldD	497	590	693	940	595	288
lolA	6218	6777	3464	7973	6480	5164
lolB	2505	2481	1827	2967	2439	1986
lplA	3554	3955	3352	4461	3530	2446
malF	1056	1262	793	1318	1352	1027
malG	807	972	873	1052	822	354
mdoD	2528	2578	2210	3458	2448	1538
mdoG	36515	38342	27579	40020	30615	28330
metG	6935	7169	4896	7860	5079	3427
metQ	11683	11432	8748	13448	10641	10668
mhpA	7	12	14	15	12	11
mhpB	4	11	10	18	14	6
moaD	52	50	87	59	30	18
moaE	746	791	908	735	457	322
mobA	1231	1260	782	1419	956	963
modB	420	459	572	512	353	207
mtlR	998	1076	879	1404	1446	817
mukB	15390	17026	13344	20516	19060	13818
murD	6691	7479	6537	8449	7238	4553
nepI	112	169	122	179	156	146
nhaA	282	303	325	348	240	149
nikD	262	301	364	494	411	110
nirD	94	118	88	137	126	98
nlpD	43969	45095	25309	54170	46270	44479
nrdI	65	58	53	71	73	69
nudC	3550	3731	2812	4721	3831	3544
nusA	7785	8050	6888	9312	7364	6679
nusB	7761	8023	7869	9367	6724	3690
nusG	8956	9299	6625	11376	8613	7166
obgE	2533	2752	2357	3273	2389	1705
ompX	71600	71266	27027	72479	66165	71554
oppB	4173	4578	3281	5448	4138	2584
pabB	1527	1708	1438	1837	1268	902
pduC	2663	2820	2038	5337	4361	2840
pduD	639	661	485	1366	1017	623
pduE	731	849	749	1564	1161	671
pdxK	1195	1330	1440	1618	1350	1070
pgaB	196	228	306	298	269	132
phoR	2249	2272	2435	3166	2280	1808
potG	3066	3297	2850	3936	2802	1956
proY	1763	1967	1451	2959	1932	1567
pssA	17975	18516	10689	22262	19392	17305
putA	10308	11889	11247	20234	15108	8077
rcsA	2565	2367	1375	2096	2320	2915
rcsF	2173	2143	1120	2231	1747	1574
rhtB	240	241	149	271	231	205
rimM	27018	26024	12790	30018	21006	19770
rimO	2181	2403	1940	2416	1846	1562
rnpB	787547	930453	688464	977469	523904	183421
rprA	3	2	2	2	4	4
rpsN	34628	34493	15353	41930	35424	28084
rrf	3502	1946	4621	1075	1807	2337
rsmD	1627	1714	1783	2387	2093	1263
rumA	5891	6474	4774	7537	5592	3165
sdhC	23138	23604	12439	29847	22912	19071
SP68_00015	716	621	461	841	418	1013
SP68_00020	51	51	46	85	77	118
SP68_00025	65	41	37	57	57	33
SP68_00030	18	31	10	47	44	24
SP68_00035	295	325	286	496	362	251
SP68_00040	0	0	0	1	0	0
SP68_00045	60	75	32	84	68	42
SP68_00050	55	47	27	45	49	57
SP68_00055	85	90	104	82	39	47
SP68_00060	1374	1382	754	1388	1119	1157
SP68_00065	2423	2405	1521	2528	2071	2096
SP68_00070	0	0	0	0	0	0
SP68_00085	3262	3573	2549	3976	3386	1525
SP68_00090	10313	10993	8199	11681	10569	7167
SP68_00095	274	307	357	367	280	160
SP68_00100	916	1015	1471	1644	1135	566
SP68_00105	2474	2761	2403	3163	2080	1024
SP68_00110	217	270	313	445	328	202
SP68_00115	204	216	265	345	312	181
SP68_00120	852	885	973	1055	903	452
SP68_00125	3015	2920	2758	3611	3428	3217
SP68_00130	757	775	504	911	1076	1002
SP68_00135	763	835	768	955	926	782
SP68_00140	210	221	486	494	298	152
SP68_00145	2849	3129	2579	4021	2727	1256
SP68_00150	1346	1425	2046	2055	1717	1066
SP68_00155	3329	3634	3551	4772	3687	2428
SP68_00160	1233	1369	1357	1470	1217	743
SP68_00165	17877	18776	13297	22952	16524	13622
SP68_00170	1919	2172	2773	2810	1840	819
SP68_00175	1538	1622	1657	1882	1094	468
SP68_00180	8217	8672	7126	11497	8888	6044
SP68_00185	5	15	2	22	6	1
SP68_00190	0	0	0	0	0	0
SP68_00200	0	0	0	0	0	0
SP68_00205	0	0	0	0	0	0
SP68_00210	0	0	0	0	0	0
SP68_00215	0	0	0	0	0	0
SP68_00220	0	0	0	0	0	0
SP68_00230	5466	6057	4626	6893	5621	3857
SP68_00235	479	531	455	594	505	380
SP68_00240	131	142	136	167	140	110
SP68_00245	1347	1298	1231	1513	1141	806
SP68_00250	0	0	0	0	0	0
SP68_00255	2586	2925	2571	3740	3466	2133
SP68_00260	702	828	659	1069	888	628
SP68_00265	0	0	0	0	0	0
SP68_00270	0	0	0	0	0	0
SP68_00275	0	0	0	0	0	0
SP68_00280	0	0	0	0	0	0
SP68_00285	0	0	0	0	0	0
SP68_00290	0	0	0	0	0	0
SP68_00295	1668	1814	1575	2319	2139	1715
SP68_00300	304	382	356	562	563	677
SP68_00305	588	638	759	753	659	899
SP68_00315	147	140	171	182	107	43
SP68_00320	2028	1983	2348	3009	1645	801
SP68_00325	32	36	26	36	32	37
SP68_00330	67	83	71	80	61	52
SP68_00335	59	55	56	60	54	23
SP68_00340	18	11	7	18	13	5
SP68_00345	23	26	23	28	22	5
SP68_00350	82	105	33	136	115	136
SP68_00355	97	119	124	142	94	46
SP68_00360	46	56	68	59	46	29
SP68_00365	0	0	0	0	0	0
SP68_00370	0	0	0	0	0	0
SP68_00375	0	0	0	0	0	0
SP68_00380	0	0	0	0	0	0
SP68_00385	0	0	0	0	0	0
SP68_00390	0	0	0	0	0	0
SP68_00395	0	0	0	0	0	0
SP68_00400	0	0	0	0	0	0
SP68_00405	0	0	0	0	0	0
SP68_00410	644	724	745	927	716	390
SP68_00415	7	15	7	9	14	5
SP68_00420	159	229	140	221	134	65
SP68_00425	46	40	48	70	31	15
SP68_00430	30	38	22	34	19	19
SP68_00435	55	51	45	61	56	11
SP68_00440	148	147	184	210	129	79
SP68_00445	411	454	532	458	184	70
SP68_00450	65	52	69	84	63	20
SP68_00455	305	397	396	507	330	111
SP68_00460	6	10	3	11	8	8
SP68_00465	84	85	92	93	96	51
SP68_00470	333	390	363	452	308	181
SP68_00475	856	946	1006	1023	1013	564
SP68_00480	185	197	183	252	197	139
SP68_00485	92	132	162	171	97	44
SP68_00490	793	823	1137	818	480	182
SP68_00495	78	73	112	107	67	31
SP68_00500	78	98	65	122	112	73
SP68_00505	93	89	106	90	105	103
SP68_00510	143	179	140	149	167	113
SP68_00515	55	56	54	62	68	32
SP68_00520	366	406	376	484	349	222
SP68_00525	269	293	193	254	258	304
SP68_00530	457	427	291	502	393	247
SP68_00535	240	271	226	270	231	157
SP68_00540	350	362	220	332	337	258
SP68_00545	716	579	672	564	531	507
SP68_00550	737	817	716	860	640	416
SP68_00555	278	314	253	285	179	82
SP68_00565	3699	4270	4086	5249	3808	2026
SP68_00570	2241	2375	1560	2557	1874	1426
SP68_00575	57196	50867	37626	63638	52082	56725
SP68_00580	563	534	308	638	617	756
SP68_00585	93	81	46	127	120	125
SP68_00590	15149	17395	15847	25194	21556	11919
SP68_00595	2659	3105	4559	4118	1774	653
SP68_00600	364	357	374	696	561	427
SP68_00605	4341	4578	3701	5894	5161	3355
SP68_00610	246	227	180	288	205	117
SP68_00615	2685	3063	3204	3756	2765	1745
SP68_00620	309	269	221	333	320	388
SP68_00625	502	523	668	717	503	403
SP68_00630	875	1054	861	1551	1088	555
SP68_00635	1279	1602	1495	1780	994	498
SP68_00640	674	820	921	1190	669	214
SP68_00645	100	115	91	146	80	32
SP68_00650	180	199	196	242	156	108
SP68_00655	105	81	98	145	102	83
SP68_00660	65	60	42	83	61	54
SP68_00665	70	75	88	95	87	71
SP68_00670	55	68	68	73	67	19
SP68_00675	13	34	35	26	31	15
SP68_00680	28	21	40	36	39	7
SP68_00685	48	51	33	84	51	11
SP68_00690	35	59	48	77	29	27
SP68_00695	147	144	251	224	115	47
SP68_00705	335	677	407	342	261	123
SP68_00710	617	1227	720	537	361	354
SP68_00715	135	268	151	104	49	26
SP68_00720	477	840	521	401	219	119
SP68_00725	221	353	289	192	88	49
SP68_00730	601	1012	550	459	316	223
SP68_00735	365	589	374	265	117	77
SP68_00740	257	433	336	234	115	58
SP68_00745	478	677	557	359	199	98
SP68_00750	138	219	123	109	69	42
SP68_00755	482	681	611	387	253	101
SP68_00760	1027	1346	965	1077	1073	832
SP68_00765	1829	2113	1801	2294	2153	1488
SP68_00770	2804	3201	3046	3673	3067	2687
SP68_00775	606	606	593	747	799	683
SP68_00780	679	700	515	656	653	689
SP68_00785	575	639	652	727	480	332
SP68_00790	9040	10220	8578	11375	10194	6232
SP68_00795	368	367	252	339	380	444
SP68_00800	499	551	340	627	366	329
SP68_00805	610	786	629	883	714	335
SP68_00810	606	659	520	755	508	313
SP68_00815	578	580	523	646	653	402
SP68_00820	245	337	293	318	442	398
SP68_00825	2638	2604	1730	2977	2522	2084
SP68_00830	563	544	504	772	581	520
SP68_00835	31	41	31	49	36	25
SP68_00840	44	65	55	81	61	42
SP68_00845	75	104	44	89	107	44
SP68_00850	51	53	66	59	41	21
SP68_00855	36	45	32	65	67	70
SP68_00860	41	69	61	81	47	25
SP68_00865	36082	38778	30625	54112	34057	28259
SP68_00870	753	774	346	1250	639	405
SP68_00875	483	522	271	848	390	231
SP68_00880	455	564	289	863	452	270
SP68_00885	607	605	309	889	520	337
SP68_00890	266	284	156	391	210	115
SP68_00895	197	178	81	265	181	74
SP68_00900	134	148	142	208	129	85
SP68_00905	928	1080	1623	1707	1176	612
SP68_00910	373	353	383	505	374	275
SP68_00915	6841	7243	6066	17986	12187	11935
SP68_00920	2093	1937	1720	2562	1596	821
SP68_00925	192	214	144	343	271	199
SP68_00930	839	806	481	758	657	490
SP68_00935	1200	1324	1178	1648	1005	411
SP68_00940	123	151	164	203	95	61
SP68_00945	965	937	832	982	888	941
SP68_00950	1220	959	935	1520	1500	1713
SP68_00955	278	322	195	350	297	168
SP68_00960	599	564	486	698	510	217
SP68_00965	1088	1247	714	1536	1143	662
SP68_00970	897	1010	1109	1323	1140	691
SP68_00975	2672	3032	2554	3699	2867	1923
SP68_00980	4874	5320	4543	6515	4072	2600
SP68_00985	38086	38628	31478	46157	30769	20002
SP68_00990	4545	4911	4296	9895	7033	5144
SP68_00995	889	824	692	979	832	565
SP68_01000	1363	1533	1385	1569	1409	1076
SP68_01010	452	443	227	424	351	330
SP68_01015	2653	2805	2579	3195	2585	1465
SP68_01020	153	108	115	170	124	103
SP68_01025	1609	1827	1028	2003	1985	1236
SP68_01030	188	201	149	212	167	117
SP68_01035	8711	9343	6905	10974	7646	7155
SP68_01040	14214	14849	12956	16937	11175	7283
SP68_01045	7258	7498	6907	8984	7476	5688
SP68_01050	3121	2427	3162	2639	1909	2509
SP68_01055	38231	37667	28850	46315	36067	26530
SP68_01060	15210	14872	9562	14208	14474	13245
SP68_01065	380	365	476	404	277	140
SP68_01070	0	0	0	0	0	0
SP68_01075	101	138	116	184	151	121
SP68_01080	129	169	103	226	140	87
SP68_01085	63	72	76	109	47	17
SP68_01090	809	901	750	1059	733	395
SP68_01095	1480	1459	1493	1568	1158	816
SP68_01100	295	318	303	429	263	150
SP68_01105	34	36	24	29	41	23
SP68_01110	7	30	16	11	14	4
SP68_01115	566	629	815	913	564	351
SP68_01120	299	388	545	551	335	144
SP68_01125	489	558	467	678	409	226
SP68_01130	227	237	173	303	230	159
SP68_01135	1753	1871	1725	2666	1889	1133
SP68_01140	585	622	459	2420	1558	1790
SP68_01145	242	276	197	1144	662	770
SP68_01150	765	823	649	2199	1367	1668
SP68_01155	362	421	397	699	561	559
SP68_01160	3888	4228	2966	4852	4217	2526
SP68_01165	3964	4350	3959	5125	4566	2814
SP68_01170	52768	59164	57228	81555	68689	53112
SP68_01175	4149	4286	2951	5365	3992	4187
SP68_01180	281	273	276	346	218	98
SP68_01185	1340	1304	1397	1592	1251	968
SP68_01190	138	187	167	240	142	57
SP68_01195	96	94	175	148	97	35
SP68_01200	141	146	180	193	147	59
SP68_01205	229	288	336	361	280	171
SP68_01210	210	270	221	284	254	144
SP68_01215	44	42	27	47	40	40
SP68_01220	168	159	204	243	144	49
SP68_01225	657	776	626	835	713	499
SP68_01235	7506	8211	7145	7618	6370	6279
SP68_01240	3531	4025	4021	3705	1522	604
SP68_01245	2379	2721	2263	2946	2623	1695
SP68_01250	1874	1902	1681	2273	2091	1628
SP68_01255	63	97	91	100	120	71
SP68_01260	3115	3252	2593	3710	2818	1353
SP68_01265	961	1180	952	561	490	268
SP68_01270	1542	1714	1587	1922	1516	1205
SP68_01275	3432	3635	2352	4689	4316	3487
SP68_01280	7310	8027	6614	8551	8545	7180
SP68_01285	589	681	808	771	493	278
SP68_01290	1098	1221	1214	1538	932	517
SP68_01295	1841	2137	1762	2690	1422	515
SP68_01300	1134	1242	1123	2001	1493	930
SP68_01305	6088	6599	5517	8601	6711	4820
SP68_01310	4671	4410	2539	5142	4168	3792
SP68_01315	2789	2755	2147	3355	3077	2754
SP68_01320	10028	10096	4225	11394	8549	8346
SP68_01325	18546	17541	17152	17798	10781	7247
SP68_01330	240	246	296	293	196	80
SP68_01335	296	357	348	515	358	271
SP68_01340	7054	8169	7590	12979	10238	6535
SP68_01345	1250	1092	814	1317	1361	1573
SP68_01350	7738	8147	5027	9153	8885	7405
SP68_01355	6520	6843	6176	7753	5453	3726
SP68_01360	5429	5719	5585	7432	5079	3910
SP68_01365	8808	8814	6587	9398	8171	6468
SP68_01370	933	978	647	840	803	693
SP68_01375	660	711	352	648	616	618
SP68_01380	236	214	137	230	147	141
SP68_01390	727	688	398	599	535	768
SP68_01395	356	416	179	359	490	590
SP68_01400	416	411	370	452	395	330
SP68_01405	91	99	37	93	109	127
SP68_01410	1670	1565	782	1681	2262	2672
SP68_01415	1319	1321	939	1477	1280	906
SP68_01420	127	137	89	103	69	110
SP68_01425	61962	66092	57577	55758	73752	91245
SP68_01430	1499	1615	1917	1787	1545	1021
SP68_01435	917	1031	798	1039	1513	1277
SP68_01440	36	40	12	28	42	54
SP68_01445	1875	1880	1511	2236	1926	1630
SP68_01450	97	94	81	115	93	90
SP68_01455	425	460	400	582	424	294
SP68_01460	482	548	378	683	516	303
SP68_01465	678	830	864	1169	724	268
SP68_01470	621	696	645	935	854	542
SP68_01475	2319	2284	2265	2977	1828	1142
SP68_01480	29800	32085	29981	37908	31186	19453
SP68_01485	593	690	610	767	602	530
SP68_01490	1875	2005	1496	2448	1927	1294
SP68_01505	923	929	898	1121	642	209
SP68_01510	732	857	752	930	750	543
SP68_01515	327	281	351	336	229	198
SP68_01520	663	817	795	993	701	358
SP68_01525	66	71	56	59	42	32
SP68_01530	373	328	313	633	487	278
SP68_01535	34	39	27	41	56	46
SP68_01540	15	23	23	35	29	16
SP68_01545	36	60	46	71	58	19
SP68_01550	22	43	32	40	48	19
SP68_01555	31	30	38	24	31	17
SP68_01560	446	518	449	695	557	278
SP68_01565	908	998	1035	1254	982	555
SP68_01570	468	489	550	575	421	239
SP68_01575	409	412	244	336	365	313
SP68_01580	743	732	501	553	584	714
SP68_01585	494	355	358	347	255	260
SP68_01590	1014	948	838	1000	728	598
SP68_01595	374	455	445	410	493	379
SP68_01600	2525	2585	2975	2772	2064	1513
SP68_01605	0	0	0	0	0	0
SP68_01610	0	0	0	0	0	0
SP68_01615	0	0	0	0	0	0
SP68_01620	0	0	0	0	0	0
SP68_01625	778	894	610	1194	962	702
SP68_01630	196	197	165	281	218	134
SP68_01635	145	190	262	260	139	67
SP68_01640	270	320	286	489	335	184
SP68_01645	780	810	794	896	665	489
SP68_01650	374	395	363	460	355	208
SP68_01655	49	80	60	77	44	19
SP68_01660	302	354	355	396	216	164
SP68_01665	372	479	505	547	393	205
SP68_01670	664	662	629	697	401	196
SP68_01675	202	222	227	290	205	165
SP68_01680	5024	5426	4253	5437	5198	4781
SP68_01685	141	165	120	159	225	227
SP68_01690	3192	3524	3301	4528	3133	2581
SP68_01695	1227	1163	1121	1369	1090	1331
SP68_01700	73	89	56	124	67	60
SP68_01705	119	83	88	124	90	47
SP68_01710	1047	1131	1140	1335	729	349
SP68_01715	1381	1359	767	1489	1026	932
SP68_01720	900	954	800	1171	554	283
SP68_01725	42	54	52	58	35	21
SP68_01730	338	356	284	372	245	123
SP68_01735	97	104	113	146	97	53
SP68_01740	253	271	347	316	274	229
SP68_01745	232	294	305	323	222	104
SP68_01750	43	64	37	38	42	13
SP68_01760	45	60	41	40	43	29
SP68_01765	60	38	39	59	50	20
SP68_01770	120	88	66	78	81	45
SP68_01775	245	297	250	286	139	91
SP68_01780	123	144	118	177	117	93
SP68_01785	680	710	723	799	611	255
SP68_01790	38	42	38	35	25	14
SP68_01795	48	42	47	82	24	20
SP68_01800	65	87	75	101	96	50
SP68_01805	198	218	271	302	201	137
SP68_01810	27	30	38	25	29	9
SP68_01815	58	59	46	63	37	27
SP68_01820	30	46	42	46	30	25
SP68_01825	29	45	54	45	19	3
SP68_01830	134	153	66	150	176	214
SP68_01835	415	520	523	556	465	207
SP68_01840	4134	4490	3460	5051	3479	2361
SP68_01845	43	57	39	48	67	60
SP68_01850	49	50	51	55	55	56
SP68_01855	8	12	4	13	13	14
SP68_01860	31	27	24	42	34	32
SP68_01865	205	159	144	221	376	303
SP68_01870	59	62	58	60	72	77
SP68_01875	408	440	372	528	407	284
SP68_01880	41	44	34	48	41	14
SP68_01885	173	195	190	221	119	72
SP68_01890	998	970	999	837	743	558
SP68_01895	231	212	133	131	81	32
SP68_01900	1087	1071	850	1221	1099	986
SP68_01905	2544	2736	2128	3469	2761	2163
SP68_01910	418	468	410	568	439	284
SP68_01915	988	982	484	930	683	1016
SP68_01920	463	464	265	685	644	856
SP68_01925	1776	1877	1132	2908	2588	2478
SP68_01930	580	575	578	735	595	413
SP68_01935	227	245	204	282	290	191
SP68_01940	19380	17504	12958	19003	13554	13353
SP68_01945	231	187	249	249	374	318
SP68_01950	786	879	796	869	679	313
SP68_01955	1091	1210	1120	1534	963	503
SP68_01960	1997	1995	1660	2553	2261	1958
SP68_01965	173	182	203	274	188	112
SP68_01970	520	655	745	755	487	350
SP68_01975	44	48	20	73	69	69
SP68_01980	214	255	169	277	247	109
SP68_01985	273	277	215	308	279	163
SP68_01995	285	244	232	312	272	182
SP68_02000	98	78	55	121	63	82
SP68_02005	43	31	14	32	26	30
SP68_02010	89	81	71	119	110	84
SP68_02015	549	563	489	671	610	456
SP68_02020	43	59	36	70	83	77
SP68_02025	715	745	512	925	810	547
SP68_02030	714	769	573	854	598	562
SP68_02035	398	464	377	429	233	141
SP68_02040	562	479	303	418	344	232
SP68_02045	1624	1746	1015	1481	1761	1701
SP68_02055	299	369	226	374	346	322
SP68_02060	67	72	78	77	68	32
SP68_02065	114	94	140	134	118	84
SP68_02070	228	235	140	222	192	164
SP68_02075	75	91	79	61	56	23
SP68_02080	97	93	52	54	63	66
SP68_02085	121	95	84	122	103	79
SP68_02090	407	443	286	391	340	257
SP68_02095	892	905	730	1054	790	454
SP68_02100	451	543	559	765	611	607
SP68_02105	264	274	187	386	406	283
SP68_02110	399	462	434	661	511	364
SP68_02115	378	400	341	683	450	289
SP68_02120	267	368	283	502	287	179
SP68_02125	253	239	163	299	220	213
SP68_02130	84	77	48	98	71	78
SP68_02135	168	182	102	168	226	216
SP68_02140	1178	1283	664	1221	1264	1365
SP68_02145	122	106	44	110	147	125
SP68_02150	2033	2017	1360	2262	1984	1972
SP68_02155	104	110	52	109	101	119
SP68_02160	126	92	57	101	127	98
SP68_02165	14	5	8	5	3	6
SP68_02170	1185	1256	894	1043	1038	1265
SP68_02175	87	90	46	60	52	47
SP68_02180	212	229	149	169	167	144
SP68_02185	187	172	83	143	87	115
SP68_02190	270	309	222	317	333	324
SP68_02195	0	0	0	0	0	0
SP68_02200	211	197	204	248	160	73
SP68_02205	69	64	46	59	61	36
SP68_02210	344	352	298	404	299	246
SP68_02215	184	209	294	270	204	64
SP68_02220	92	114	168	168	97	50
SP68_02225	10	9	16	13	9	5
SP68_02230	11	15	19	13	9	6
SP68_02235	3	4	7	7	5	2
SP68_02240	10	2	9	8	6	4
SP68_02245	14	18	12	18	13	13
SP68_02250	20	25	21	37	28	16
SP68_02255	1278	1263	1223	1309	1057	949
SP68_02260	233	254	142	233	192	183
SP68_02265	502	443	328	468	357	400
SP68_02270	24623	27200	17795	32005	22693	14744
SP68_02275	6728	6961	7195	8803	4840	1937
SP68_02280	47	37	48	76	68	34
SP68_02285	8512	10152	9788	15224	11118	7446
SP68_02290	4498	5343	5307	7412	5094	3284
SP68_02295	22666	21737	20104	28942	23179	26828
SP68_02300	126	165	174	161	137	91
SP68_02305	45	48	50	80	39	16
SP68_02310	83	110	144	147	53	22
SP68_02315	131	157	119	176	111	91
SP68_02320	44	62	57	74	50	26
SP68_02325	49	40	39	44	35	27
SP68_02330	38	36	56	34	40	21
SP68_02335	76	73	63	84	58	59
SP68_02340	721	850	894	1061	980	641
SP68_02345	67	89	90	103	66	34
SP68_02350	0	2	1	2	0	0
SP68_02355	50	65	66	44	50	27
SP68_02360	18	15	26	33	18	2
SP68_02365	55	48	28	48	68	50
SP68_02370	11302	11507	8558	11295	10443	10507
SP68_02375	119	123	107	134	113	68
SP68_02380	187	281	239	293	248	112
SP68_02385	236	255	245	310	247	138
SP68_02390	534	684	608	866	501	226
SP68_02395	3669	3577	2503	4333	3027	3357
SP68_02400	109	112	84	108	130	82
SP68_02405	1057	1114	1104	1191	1054	691
SP68_02410	1622	1450	703	1487	1364	1983
SP68_02415	1975	1776	1059	1948	1663	1925
SP68_02420	2179	2002	808	2354	2286	2967
SP68_02425	259	232	120	207	225	312
SP68_02430	189	201	132	215	166	188
SP68_02435	39	34	18	41	45	47
SP68_02440	1826	2050	1679	2362	2062	1305
SP68_02445	450	452	397	486	362	524
SP68_02450	0	0	0	0	0	0
SP68_02455	0	0	0	0	0	0
SP68_02460	0	0	0	0	0	0
SP68_02465	0	0	0	0	0	0
SP68_02470	0	0	0	0	0	0
SP68_02475	0	0	0	0	0	0
SP68_02480	459	410	434	448	256	265
SP68_02485	349	393	230	371	403	340
SP68_02490	102	151	110	93	107	72
SP68_02495	348	374	344	482	336	229
SP68_02500	179	230	188	273	148	118
SP68_02505	127	137	108	150	105	68
SP68_02510	211	235	203	313	273	172
SP68_02515	117	121	114	163	127	92
SP68_02520	1508	1690	1286	2091	1953	1595
SP68_02525	6861	7070	4572	7550	6356	6143
SP68_02530	958	1034	938	1184	1144	760
SP68_02535	102	122	83	143	124	68
SP68_02540	142	192	179	232	151	68
SP68_02545	782	881	894	1064	799	450
SP68_02550	1193	1276	967	1513	1262	1133
SP68_02555	159	212	198	241	141	129
SP68_02565	605	659	627	588	739	282
SP68_02570	82	103	153	144	92	23
SP68_02575	63	86	83	100	46	23
SP68_02580	407	424	290	475	345	146
SP68_02585	4026	4277	3194	5362	4242	2676
SP68_02590	1757	1928	1433	2820	2266	1066
SP68_02595	317	309	323	325	248	128
SP68_02600	87	75	105	116	77	44
SP68_02605	447	464	638	619	516	212
SP68_02610	720	674	656	864	579	458
SP68_02615	266	290	306	383	223	82
SP68_02620	814	749	730	918	573	586
SP68_02625	1294	1449	954	1956	1381	918
SP68_02630	500	541	549	700	423	307
SP68_02635	191	206	185	293	177	70
SP68_02640	536	720	599	887	581	241
SP68_02645	196	262	339	462	202	72
SP68_02650	192	196	175	201	149	71
SP68_02655	168	181	149	222	313	297
SP68_02660	1106	1129	931	1251	870	539
SP68_02665	76243	82442	72894	115282	83832	57443
SP68_02670	140	150	138	185	192	104
SP68_02675	51	55	50	53	68	46
SP68_02680	1351	1448	1361	1694	1097	801
SP68_02685	10332	11243	10295	14364	8763	6645
SP68_02690	2863	2753	1847	3107	2317	1887
SP68_02695	523	580	672	645	486	340
SP68_02700	1845	2061	1783	2866	1669	698
SP68_02705	456	541	394	588	467	324
SP68_02710	9979	11007	7607	13690	8583	5909
SP68_02715	818	919	613	1156	960	874
SP68_02720	296	283	220	352	377	314
SP68_02725	179	147	124	173	191	234
SP68_02730	157	161	137	206	136	86
SP68_02735	610	812	648	1019	949	759
SP68_02745	151	147	157	208	106	74
SP68_02750	3	7	6	10	10	13
SP68_02755	66	99	89	81	109	161
SP68_02760	385	386	337	442	330	226
SP68_02765	696	706	635	794	587	518
SP68_02770	109	132	161	183	124	44
SP68_02775	57	58	33	49	46	23
SP68_02780	25750	21216	20536	19254	17265	27119
SP68_02785	6948	7420	5593	9833	7726	4929
SP68_02790	76	81	51	70	92	90
SP68_02795	735	777	631	929	706	444
SP68_02800	3779	4771	4432	5275	4319	2136
SP68_02805	248	241	209	264	153	94
SP68_02810	45225	49672	45557	78846	48785	32603
SP68_02815	452	476	358	809	853	745
SP68_02820	22	34	37	57	27	14
SP68_02825	9	28	20	25	28	5
SP68_02830	76	78	66	116	98	46
SP68_02835	48	66	54	98	82	56
SP68_02840	71	91	95	131	122	76
SP68_02845	577	647	655	715	490	304
SP68_02850	46	54	42	48	63	25
SP68_02855	5056	5628	5855	6874	5276	4494
SP68_02860	544	448	270	493	437	896
SP68_02865	113	124	108	122	107	78
SP68_02870	70	62	63	85	59	48
SP68_02875	377	431	324	472	379	368
SP68_02880	116	126	135	110	117	94
SP68_02885	322	304	280	313	176	82
SP68_02895	61	55	62	69	57	29
SP68_02900	10	8	15	5	14	4
SP68_02905	39	45	35	29	33	19
SP68_02910	158	209	117	160	119	58
SP68_02915	45	51	25	42	26	37
SP68_02920	125	140	118	148	95	73
SP68_02925	392	487	457	518	264	110
SP68_02930	726	871	1099	730	377	200
SP68_02935	2476	2824	3046	2417	1204	766
SP68_02940	370	369	312	616	314	214
SP68_02945	28	20	30	24	17	5
SP68_02950	28	46	40	37	25	7
SP68_02955	10	12	9	29	6	5
SP68_02960	1158	1124	1210	1625	1064	650
SP68_02965	808	841	650	1054	585	506
SP68_02970	41	42	16	68	54	35
SP68_02975	453	496	549	597	429	234
SP68_02980	271	268	238	277	187	205
SP68_02985	778	732	813	876	659	595
SP68_02990	751	833	870	989	666	286
SP68_02995	675	810	773	1004	731	428
SP68_03000	405	413	319	522	447	343
SP68_03005	169	177	158	190	189	129
SP68_03010	113	103	136	125	85	35
SP68_03015	96	119	77	124	121	70
SP68_03020	29	57	44	58	58	39
SP68_03025	14	24	11	27	20	6
SP68_03030	45	49	44	52	49	48
SP68_03035	62	65	57	82	60	31
SP68_03040	7	19	6	25	14	8
SP68_03045	112	124	103	99	160	105
SP68_03050	331	390	390	416	240	173
SP68_03055	2134	2078	1908	2612	1864	995
SP68_03060	1572	1686	918	1859	1205	981
SP68_03065	230	232	259	338	178	117
SP68_03070	1718	1699	1111	2218	1272	885
SP68_03075	964	832	627	1104	805	757
SP68_03080	1057	1504	863	1813	1058	813
SP68_03085	3833	4408	3333	4381	3922	2366
SP68_03090	12921	12722	9682	13610	11022	7266
SP68_03095	3655	3898	3775	3422	2909	1810
SP68_03100	2681	2981	3271	5902	3625	2405
SP68_03105	633	731	584	934	689	357
SP68_03110	1471	1613	1231	2038	2064	1476
SP68_03115	790	930	899	1121	965	683
SP68_03120	1113	984	735	1202	757	670
SP68_03125	2131	2183	1901	2872	2140	1950
SP68_03130	1178	1254	1134	1679	929	480
SP68_03135	376	379	302	354	222	182
SP68_03140	485	483	661	389	281	359
SP68_03145	4029	4556	4770	7167	4782	3235
SP68_03150	885	1079	902	1586	1314	750
SP68_03155	592	732	683	1086	908	597
SP68_03160	1091	1260	1125	2076	1327	832
SP68_03165	2000	2099	1478	3338	2408	2014
SP68_03170	1388	1563	1525	1770	1660	914
SP68_03175	347	383	461	392	240	105
SP68_03180	185	219	201	228	168	72
SP68_03185	139	137	86	148	110	96
SP68_03190	37	34	20	33	32	17
SP68_03195	3211	3631	2617	4052	3103	2172
SP68_03200	1440	1490	1238	1704	1361	1113
SP68_03205	38	67	63	64	41	17
SP68_03210	2636	2878	2216	3185	2363	1261
SP68_03215	39	71	45	64	51	32
SP68_03220	12709	12972	8626	15418	10922	8678
SP68_03225	1708	1689	1655	2089	1587	1316
SP68_03230	351	373	432	543	395	185
SP68_03235	856	938	742	1150	1043	954
SP68_03240	388	364	239	462	437	262
SP68_03250	2954	3473	3135	5528	3428	2248
SP68_03255	994	1125	1288	1682	989	501
SP68_03260	1659	1963	1494	2984	1853	1541
SP68_03265	93	88	40	93	52	18
SP68_03270	64	95	52	100	50	30
SP68_03275	915	1082	792	1582	1214	662
SP68_03280	402	511	427	625	487	316
SP68_03285	2667	2955	2401	3451	2333	1431
SP68_03290	138	146	133	149	119	87
SP68_03295	1149	1185	1047	1340	932	799
SP68_03300	214	189	196	313	230	270
SP68_03305	1559	1672	1150	1780	869	744
SP68_03310	478	417	444	465	450	373
SP68_03315	105	110	127	132	127	90
SP68_03320	3200	3489	3008	3915	2403	1316
SP68_03325	2485	2593	2134	2895	2377	1813
SP68_03330	696	517	428	531	492	399
SP68_03335	401	475	301	772	718	529
SP68_03340	3489	3224	3379	3082	2641	3009
SP68_03345	1454	1556	1287	1644	1673	1168
SP68_03350	957	1038	795	1090	757	546
SP68_03355	591	722	611	802	516	242
SP68_03360	1031	1192	1157	1497	1173	545
SP68_03365	314	335	241	490	350	152
SP68_03370	242	268	187	332	313	166
SP68_03375	480	531	447	694	758	381
SP68_03380	1250	1232	815	1402	1151	940
SP68_03390	5495	5797	4467	7076	4839	3014
SP68_03395	7824	7872	5802	9015	5452	2880
SP68_03400	1599	1725	1542	2180	1352	947
SP68_03405	11391	12112	8148	12931	9082	8716
SP68_03410	3778	4121	3003	4484	3164	2056
SP68_03415	685	697	432	1117	896	832
SP68_03420	1659	1673	1348	2272	1647	1088
SP68_03425	46110	46476	47631	56588	44058	36416
SP68_03430	1123	1014	682	992	796	765
SP68_03435	13204	13259	9360	14775	10469	11139
SP68_03440	480	459	248	480	515	746
SP68_03445	1573	1753	1304	2111	1483	1172
SP68_03450	752	950	678	1200	1193	686
SP68_03455	5261	5705	6755	6900	5329	4072
SP68_03460	8453	9224	6268	11939	10399	9051
SP68_03465	1141	1170	1122	1406	964	358
SP68_03470	1217	1158	855	1215	1141	1145
SP68_03475	2342	2602	2274	2004	1322	896
SP68_03480	518	465	373	490	391	580
SP68_03485	2170	2328	2122	2308	1344	1264
SP68_03490	10795	9739	9624	11679	9449	9091
SP68_03495	9938	9896	7466	11210	10121	9964
SP68_03500	317	325	209	306	275	196
SP68_03505	290229	294144	199165	328787	285477	225221
SP68_03510	779	941	717	975	994	729
SP68_03520	1471	1616	1385	1623	1007	900
SP68_03525	427	477	522	553	459	271
SP68_03530	2012	2096	1794	1865	1171	447
SP68_03535	59444	60608	40621	81425	74551	73661
SP68_03540	2759	2864	2590	3381	2303	1871
SP68_03545	2117	2448	2090	2780	2093	1300
SP68_03550	96	115	85	117	105	64
SP68_03555	707	675	635	772	524	433
SP68_03560	3	5	7	5	10	8
SP68_03565	0	0	0	0	0	0
SP68_03570	778	769	476	611	312	106
SP68_03580	185	222	245	221	178	108
SP68_03585	228	291	286	363	224	76
SP68_03590	218	247	237	340	198	89
SP68_03595	30	34	13	58	36	32
SP68_03600	13	34	19	54	17	14
SP68_03605	132	141	118	61	54	44
SP68_03610	28	45	17	22	16	21
SP68_03615	65	51	44	55	32	21
SP68_03620	932	914	1103	1303	772	497
SP68_03625	4873	5286	4727	4914	4482	2723
SP68_03630	709	780	727	848	561	358
SP68_03635	516	554	787	663	544	397
SP68_03640	89	74	58	74	48	48
SP68_03645	654	668	588	753	513	344
SP68_03650	25	32	26	27	20	14
SP68_03655	5	2	5	3	1	1
SP68_03660	35	58	20	56	62	79
SP68_03665	118	121	112	127	82	35
SP68_03670	102	122	65	145	148	125
SP68_03675	25	27	18	35	25	10
SP68_03680	10	23	18	11	14	3
SP68_03685	23	29	8	26	32	8
SP68_03690	27	42	32	40	40	15
SP68_03695	3875	4043	2201	4874	3956	3443
SP68_03700	1893	2011	1718	2173	1373	925
SP68_03705	569	638	518	778	845	854
SP68_03715	556	571	486	567	532	340
SP68_03720	389	417	347	453	376	248
SP68_03725	52	38	29	53	38	46
SP68_03730	42	49	57	73	55	46
SP68_03735	112	136	110	154	105	40
SP68_03740	1953	2088	1954	2411	1591	1026
SP68_03745	65	62	57	64	58	35
SP68_03750	15	19	27	18	19	4
SP68_03755	33	47	34	36	29	19
SP68_03760	264	302	216	329	328	193
SP68_03765	3	3	0	3	1	3
SP68_03770	135	148	129	157	120	56
SP68_03775	28	36	66	62	22	2
SP68_03780	13	18	16	17	12	14
SP68_03785	30	37	42	36	41	11
SP68_03790	44	49	47	56	54	28
SP68_03795	35	20	31	44	16	11
SP68_03800	31	28	30	37	35	13
SP68_03805	81	70	74	87	84	61
SP68_03810	27	17	22	22	19	10
SP68_03815	28	14	13	22	19	30
SP68_03820	38	29	25	27	14	26
SP68_03825	454	483	463	572	391	160
SP68_03830	357	392	438	471	412	322
SP68_03835	600	614	757	973	477	149
SP68_03840	133	123	134	160	111	118
SP68_03845	191	236	214	291	183	124
SP68_03850	688	831	829	1197	709	321
SP68_03855	39261	38102	27401	42877	31587	32247
SP68_03860	241	273	289	403	268	173
SP68_03865	25	29	33	28	42	23
SP68_03870	36	32	24	35	25	19
SP68_03875	31	23	48	53	30	18
SP68_03880	35	47	45	72	41	23
SP68_03885	64	73	81	95	82	27
SP68_03890	139	147	133	220	183	78
SP68_03895	0	0	0	0	0	0
SP68_03900	0	0	0	0	0	0
SP68_03905	191	170	158	199	160	137
SP68_03910	163	177	83	202	197	187
SP68_03915	340	340	384	485	313	182
SP68_03920	350	421	389	625	292	183
SP68_03925	0	0	0	0	0	0
SP68_03930	0	0	0	0	0	0
SP68_03935	0	0	0	0	0	0
SP68_03940	1779	1812	1150	1715	1805	1882
SP68_03945	434	408	310	388	343	421
SP68_03950	262	225	163	286	242	236
SP68_03955	652	696	580	711	699	587
SP68_03960	1130	1179	820	1152	945	1113
SP68_03965	1727	1602	1101	1782	1268	1425
SP68_03970	125	159	216	237	165	70
SP68_03975	69	74	85	121	71	54
SP68_03980	142	126	165	238	164	118
SP68_03985	315	385	398	568	387	171
SP68_03990	113	119	122	193	106	59
SP68_03995	79	79	104	116	79	24
SP68_04000	187	253	291	386	261	152
SP68_04005	26	41	57	75	45	23
SP68_04010	335	397	484	612	319	153
SP68_04015	1233	1405	1407	2084	1532	907
SP68_04020	2372	2684	1958	4036	3542	2355
SP68_04025	1291	1470	1603	2710	2107	1399
SP68_04030	1570	1687	1980	1724	1235	909
SP68_04035	239	259	258	343	244	135
SP68_04040	220	309	246	391	239	144
SP68_04045	1587	1734	1037	2273	1661	1668
SP68_04050	991	1274	1245	1349	862	429
SP68_04055	507	554	529	662	437	379
SP68_04060	1542	1748	2068	2614	1873	704
SP68_04065	3394	3827	4965	4569	2803	1493
SP68_04070	1655	1851	1442	2201	1484	979
SP68_04075	0	0	0	0	0	0
SP68_04085	0	0	0	0	0	0
SP68_04090	0	0	0	0	0	0
SP68_04095	0	0	0	0	0	0
SP68_04100	0	0	0	0	0	0
SP68_04105	0	0	0	0	0	0
SP68_04110	0	0	0	0	0	0
SP68_04115	76	63	105	73	46	23
SP68_04120	56	78	103	75	73	40
SP68_04125	333	362	361	393	265	309
SP68_04130	141	162	135	168	94	60
SP68_04135	83	100	57	89	73	28
SP68_04140	56	75	64	75	40	8
SP68_04145	28	39	62	33	32	11
SP68_04150	282	322	285	299	323	178
SP68_04155	173	201	127	177	200	146
SP68_04160	13	29	26	16	19	19
SP68_04165	14	19	12	15	7	2
SP68_04170	25	28	20	34	25	11
SP68_04175	72	74	79	91	89	48
SP68_04180	30	23	31	25	10	14
SP68_04185	232	282	191	248	277	202
SP68_04190	880	990	1011	1040	790	443
SP68_04195	24	23	12	25	33	16
SP68_04200	75	82	89	86	68	24
SP68_04205	836	999	916	1097	659	263
SP68_04210	75	73	108	104	44	20
SP68_04215	42	64	92	75	55	35
SP68_04220	9	8	9	23	11	1
SP68_04225	10	10	10	10	13	7
SP68_04230	19	12	4	13	8	8
SP68_04245	102	120	112	211	114	67
SP68_04250	179	194	148	219	156	83
SP68_04255	48	62	76	67	53	13
SP68_04260	32	30	42	36	28	12
SP68_04265	288	376	519	428	290	132
SP68_04270	142	181	166	192	80	56
SP68_04275	160	173	166	233	155	93
SP68_04280	251	253	240	250	212	127
SP68_04285	2615	2759	1971	3132	2598	2450
SP68_04290	553	547	431	627	634	468
SP68_04295	27074	26735	17062	31772	25150	24381
SP68_04300	202549	180595	189832	192907	136559	192630
SP68_04305	28995	31416	24858	41865	35543	25598
SP68_04310	1765	1896	1098	2329	1876	1961
SP68_04315	2423	2594	2676	4048	2476	1497
SP68_04320	3272	3613	3060	5559	4126	2400
SP68_04325	1702	1857	1542	2961	2151	1872
SP68_04330	4257	4578	3608	6602	5203	4728
SP68_04335	903	970	806	1464	901	850
SP68_04340	541	529	426	507	474	494
SP68_04345	302	261	299	343	264	145
SP68_04350	237	245	213	303	204	88
SP68_04355	381	391	390	374	381	251
SP68_04360	3799	3788	2987	4102	3146	2080
SP68_04365	283	338	386	371	309	144
SP68_04370	229	269	264	319	225	108
SP68_04375	214	199	176	240	200	147
SP68_04380	75	79	103	113	82	13
SP68_04385	91	100	60	96	90	36
SP68_04390	39	35	29	39	45	14
SP68_04395	1443	1509	1063	1776	1188	744
SP68_04400	965	921	457	997	760	667
SP68_04405	1670	1671	1314	1725	1788	1503
SP68_04410	4509	4164	3720	5472	2121	1797
SP68_04420	5486	6155	5429	7285	5921	3922
SP68_04425	1109	1312	1552	1936	1369	791
SP68_04430	99292	107643	98526	122773	90865	65867
SP68_04435	6466	6526	4753	7117	5991	5102
SP68_04440	3451	3812	2805	4154	2865	1723
SP68_04445	62	162	82	101	177	102
SP68_04450	2093	2252	2584	3020	1962	1138
SP68_04455	1427	1551	1172	2049	1648	1203
SP68_04460	2061	2192	2230	2373	1491	940
SP68_04465	3194	3391	2450	3676	1812	838
SP68_04475	273	311	372	371	148	66
SP68_04480	339	359	302	345	292	201
SP68_04485	608	591	324	713	709	665
SP68_04490	345	390	212	412	345	209
SP68_04495	115	123	140	134	87	96
SP68_04500	21810	20204	17665	24660	17536	26665
SP68_04505	7617	7895	7033	9432	7380	5724
SP68_04510	5492	5793	4768	6214	4694	4166
SP68_04515	47476	47898	18321	53533	41978	48671
SP68_04520	41785	38047	24772	37508	33720	46581
SP68_04525	72937	69354	51343	75773	60082	68141
SP68_04530	130626	130119	89261	147844	121141	120722
SP68_04535	5214	5591	2687	7424	9508	12380
SP68_04540	3220	3566	3310	3381	2728	2115
SP68_04545	10524	11373	11270	15664	11284	6315
SP68_04550	3348	3675	2110	4693	3881	2804
SP68_04555	35334	38610	26252	50349	59162	37472
SP68_04560	1310	1500	1332	1533	1159	907
SP68_04565	815	765	648	717	477	490
SP68_04570	636	685	550	705	673	502
SP68_04575	380	353	239	265	186	404
SP68_04580	1246	990	1129	967	796	685
SP68_04585	2347	2347	1816	2786	2139	1366
SP68_04590	959	960	785	1093	642	590
SP68_04595	1468	1466	1029	1629	1236	954
SP68_04600	2263	2559	2075	2993	2421	1549
SP68_04605	2996	3468	2464	4179	3686	2621
SP68_04610	1778	2036	1566	2529	2016	1083
SP68_04620	38973	39114	26887	43529	38532	41078
SP68_04625	1775	1783	1225	1894	1345	1455
SP68_04630	101049	103111	59261	112814	122425	115435
SP68_04635	1814	1884	1475	1762	1112	1017
SP68_04640	42221	39061	35130	40134	29294	41458
SP68_04645	23633	23712	20525	28126	18372	15937
SP68_04650	5057	5338	4169	7179	6355	5863
SP68_04655	4370	4770	4007	5539	4347	3293
SP68_04660	1536	1587	1151	1792	1306	1397
SP68_04665	8503	8349	5015	9098	6903	6631
SP68_04670	238	259	162	247	108	36
SP68_04675	185	196	120	171	144	51
SP68_04685	552	593	561	609	409	305
SP68_04690	128	145	116	156	143	90
SP68_04695	505	605	512	676	496	395
SP68_04700	451	529	617	561	461	307
SP68_04705	1554	1672	1380	1937	1651	1592
SP68_04710	3936	4334	3828	4921	3939	3878
SP68_04715	397	396	352	459	335	267
SP68_04720	1293	1380	1227	1547	1252	715
SP68_04725	1474	1663	1225	1816	1369	1284
SP68_04730	913	1003	1014	991	809	503
SP68_04735	105	143	170	150	84	54
SP68_04740	144	185	210	236	153	76
SP68_04745	21	19	14	17	20	3
SP68_04750	4	2	4	0	3	0
SP68_04755	5	4	1	7	6	7
SP68_04760	130	133	142	157	116	78
SP68_04765	1576	1551	1867	1558	981	714
SP68_04770	2895	2900	2200	3028	2443	2141
SP68_04775	9910	10505	10620	12213	8306	5463
SP68_04785	2423	2544	1931	3030	2541	1306
SP68_04790	10712	11838	12482	15176	11498	9572
SP68_04795	5405	6143	5814	6311	5060	3528
SP68_04800	435	498	283	532	473	551
SP68_04805	1071	1280	1478	1473	818	282
SP68_04810	4017	4722	4633	4917	3082	2176
SP68_04815	11696	13127	8945	14319	11677	8909
SP68_04825	4553	4790	4112	5039	2932	1108
SP68_04830	61056	61984	34673	70721	54186	50724
SP68_04835	1486	1642	1679	2230	1288	930
SP68_04840	1826	2087	1960	2320	2320	1525
SP68_04845	48631	48429	28497	56534	62169	47252
SP68_04850	3605	3772	2431	3899	1967	1527
SP68_04855	20921	21678	14163	22753	20295	20316
SP68_04860	232	235	168	319	149	133
SP68_04865	852	902	734	1118	740	655
SP68_04870	107	108	124	135	72	49
SP68_04875	21	24	43	29	30	25
SP68_04880	37	46	41	67	31	30
SP68_04885	105	106	96	124	81	23
SP68_04890	166	202	179	241	152	99
SP68_04895	542	636	668	711	566	390
SP68_04900	0	0	0	0	0	0
SP68_04905	0	0	0	0	0	0
SP68_04910	0	0	0	0	0	0
SP68_04915	0	0	0	0	0	0
SP68_04920	0	0	0	0	0	0
SP68_04925	0	0	0	0	0	0
SP68_04930	0	0	0	0	0	0
SP68_04935	0	0	0	0	0	0
SP68_04940	286	281	185	273	264	196
SP68_04945	18	27	27	24	23	16
SP68_04950	3	5	7	10	2	1
SP68_04955	7	13	3	10	10	3
SP68_04960	55	65	98	77	21	14
SP68_04965	124	119	179	176	87	42
SP68_04970	68	59	55	94	86	51
SP68_04975	152	165	159	205	135	70
SP68_04980	62	58	61	90	57	26
SP68_04985	269	274	284	332	219	92
SP68_04990	284	298	282	350	268	197
SP68_04995	4378	4530	3957	4896	3795	2807
SP68_05000	127	120	93	99	67	28
SP68_05005	2238	2135	1461	2464	1910	1990
SP68_05010	1530	1693	1477	1972	1446	704
SP68_05015	136	186	203	247	150	92
SP68_05020	285	334	257	317	272	154
SP68_05025	501	518	488	681	457	207
SP68_05030	832	852	1108	968	536	445
SP68_05035	25776	26615	24833	44803	23640	30474
SP68_05040	8190	7960	4698	8321	8758	8956
SP68_05045	43	53	43	61	33	23
SP68_05050	81	86	60	122	74	41
SP68_05055	60	76	67	116	82	27
SP68_05060	79	125	85	123	77	43
SP68_05065	535	624	578	779	593	496
SP68_05070	36262	40512	36970	58585	41571	25687
SP68_05075	22650	24580	26544	34929	16534	6930
SP68_05080	39422	42731	35504	58720	33217	19979
SP68_05085	66587	67766	58597	83994	45801	36492
SP68_05090	102296	99802	79949	119528	84031	69053
SP68_05095	155	172	110	176	117	100
SP68_05100	13	31	31	22	29	19
SP68_05105	40	28	43	45	17	11
SP68_05110	113	115	103	151	99	39
SP68_05115	73	62	68	86	39	30
SP68_05120	41	74	90	65	48	29
SP68_05125	126	139	121	164	101	73
SP68_05130	419	444	440	578	385	219
SP68_05135	428	529	295	749	719	576
SP68_05140	125	142	137	206	110	49
SP68_05145	46	34	46	53	36	22
SP68_05150	69	95	116	168	119	44
SP68_05155	101	115	129	195	108	58
SP68_05160	358	334	279	454	362	201
SP68_05165	473	499	450	638	463	330
SP68_05170	42	48	68	67	53	32
SP68_05175	156	213	173	209	243	194
SP68_05180	73	104	128	134	84	61
SP68_05185	2921	3146	2884	5013	3264	2570
SP68_05190	378	549	235	318	246	104
SP68_05195	580	593	334	541	469	384
SP68_05200	646	625	438	606	617	509
SP68_05210	1092	1179	1291	1417	835	555
SP68_05215	5114	5725	4822	6341	4381	2072
SP68_05220	0	0	0	1	0	0
SP68_05230	3056	3790	4119	4700	3115	1682
SP68_05235	4660	5451	4460	6708	4620	2609
SP68_05240	22507	23873	14528	30765	29350	26191
SP68_05245	16645	17399	9454	20515	16492	14029
SP68_05250	6090	6355	5572	7353	5760	2849
SP68_05255	1214	1306	945	1417	756	468
SP68_05260	110	123	74	115	95	65
SP68_05265	1724	1732	1068	1993	1586	1227
SP68_05270	4889	5004	3775	5401	2711	1941
SP68_05275	2514	2415	2590	2565	2053	2000
SP68_05280	9560	9820	6158	11221	7830	6654
SP68_05285	18968	18343	11855	22350	17563	16870
SP68_05290	6960	7246	4962	8471	6443	5724
SP68_05295	1620	1968	1989	2013	1421	910
SP68_05300	2327	2606	2019	3295	2961	2483
SP68_05305	1541	1661	2008	2388	1182	450
SP68_05310	1062	1213	1526	1285	823	523
SP68_05315	2086	2366	2047	2755	1945	1201
SP68_05320	960	990	876	905	549	577
SP68_05325	1408	1365	1582	1408	870	1053
SP68_05335	671	740	838	1063	947	459
SP68_05340	22462	23786	19729	28222	20358	15629
SP68_05345	940	964	758	906	848	701
SP68_05350	9138	10055	9719	10899	7136	4786
SP68_05355	33203	32752	25700	43410	35780	32825
SP68_05360	18034	19433	12571	27180	23841	18337
SP68_05365	21430	22772	15874	32696	27676	22117
SP68_05370	1031	968	575	1232	842	953
SP68_05375	831	806	752	953	777	559
SP68_05380	456	552	511	682	434	259
SP68_05385	1408	1501	1429	1906	1642	1019
SP68_05390	63445	60179	35163	78033	51016	82747
SP68_05395	4408	4338	5883	4589	4189	4619
SP68_05400	1668	1739	1117	1690	1737	2215
SP68_05405	455	423	252	398	289	286
SP68_05410	17046	16550	14077	19133	17043	14349
SP68_05415	593	652	642	904	616	380
SP68_05420	6069	5845	4693	6384	5576	3742
SP68_05425	17844	18557	15051	20440	17937	15278
SP68_05430	16774	17511	15288	19738	15516	11821
SP68_05435	2177	2321	1839	2512	1645	1202
SP68_05440	3644	3932	2630	4128	3652	2668
SP68_05445	7013	7728	7249	9499	7043	3644
SP68_05450	366	433	390	535	292	188
SP68_05455	8641	7998	5122	10900	7435	8327
SP68_05460	941	998	1198	1183	798	970
SP68_05465	1564	1756	1401	1889	1977	1483
SP68_05470	8298	8317	5500	9761	8725	5356
SP68_05475	806	828	540	1041	708	620
SP68_05480	2000	2318	2674	2786	1249	532
SP68_05485	1839	2023	1921	2365	1644	965
SP68_05490	3490	3769	3624	4219	3599	1680
SP68_05495	4002	4377	2761	4890	3621	2142
SP68_05500	5341	5827	5112	8125	6652	5449
SP68_05505	620	658	547	694	541	362
SP68_05510	542	565	659	626	638	709
SP68_05515	439	475	391	556	377	245
SP68_05520	3238	3683	3599	4376	3064	2293
SP68_05525	2542	2808	3387	3198	2003	1778
SP68_05530	12962	13450	8920	16086	12905	11970
SP68_05540	29741	30211	22932	35872	27406	20707
SP68_05545	160	196	207	229	165	132
SP68_05550	39	48	30	66	63	86
SP68_05555	299	289	146	431	292	318
SP68_05560	75	73	48	83	76	59
SP68_05565	2658	2892	2532	3229	2229	1628
SP68_05570	15834	17011	15751	19538	15097	9946
SP68_05575	9121	8795	8107	9595	8239	8486
SP68_05580	3726	4326	3413	4110	3823	2422
SP68_05585	1158	1388	1262	1415	973	416
SP68_05590	2276	2594	2150	2807	1772	1023
SP68_05595	2371	2465	2596	2828	1661	860
SP68_05600	3133	3342	2422	4100	3101	1854
SP68_05605	5640	5920	5439	7283	5179	4117
SP68_05610	2014	2221	1925	2674	1705	1277
SP68_05615	9940	10435	7463	12362	8367	7483
SP68_05620	1069	1213	770	1360	1176	799
SP68_05625	1495	1568	1072	1879	1635	1031
SP68_05630	4340	4710	2891	5435	4376	3200
SP68_05635	4415	4871	2714	5567	4679	3111
SP68_05640	4215	4489	5028	5399	4355	2294
SP68_05645	4096	4041	4889	5793	3818	1894
SP68_05650	1291	1249	1070	1430	1147	814
SP68_05655	5211	5641	3873	6000	4073	2932
SP68_05660	304	312	297	381	312	269
SP68_05665	56	68	61	88	110	112
SP68_05670	7740	7225	6289	8416	5000	3656
SP68_05675	5756	6293	5160	7481	5947	4006
SP68_05680	2116	2320	2157	2581	2644	2009
SP68_05685	724	727	637	844	732	518
SP68_05695	1023	1068	927	1272	869	753
SP68_05700	10142	9444	5923	12047	9304	9862
SP68_05705	1074	1161	899	1426	1227	805
SP68_05710	1081	901	841	1046	688	725
SP68_05715	614	687	657	726	458	240
SP68_05720	1207	1165	890	1446	1036	840
SP68_05725	23964	21808	12186	26851	15101	14520
SP68_05730	1276	1060	1081	1070	713	543
SP68_05735	628	600	531	691	497	257
SP68_05740	1445	1555	1555	1620	1012	638
SP68_05745	348	384	387	440	233	138
SP68_05750	2150	1977	1117	1842	1304	1933
SP68_05755	4374	4464	3114	3713	3634	2099
SP68_05760	1897	2092	1122	2032	729	224
SP68_05765	1169	1260	869	1070	380	322
SP68_05770	4108	4199	4295	4559	3076	2548
SP68_05775	17168	19300	16042	23121	19599	17314
SP68_05780	10165	10048	7417	11645	10675	10952
SP68_05785	1584	1546	1328	1513	810	800
SP68_05790	12129	12452	11758	13669	10617	8591
SP68_05795	1712	1936	1899	2540	1856	1149
SP68_05800	1398	1508	981	1917	1388	673
SP68_05805	3071	3173	3064	4059	2547	1767
SP68_05810	17764	17390	14354	22242	16637	15361
SP68_05815	5880	6220	4934	8917	7125	6122
SP68_05820	3321	3340	2859	4196	2363	1327
SP68_05830	428	382	453	397	273	324
SP68_05835	1931	1876	1402	1903	1670	1844
SP68_05840	3410	3782	3271	4411	3244	2263
SP68_05845	2470	2642	2357	3283	2297	1748
SP68_05850	183	170	153	236	200	86
SP68_05855	918	1044	909	1157	924	516
SP68_05860	2823	3306	2751	4145	2706	1698
SP68_05865	1023	1151	808	1347	1102	901
SP68_05870	61	94	101	84	52	45
SP68_05875	1220	1130	680	1242	1199	1252
SP68_05880	747	639	610	463	1131	820
SP68_05885	9783	9429	8434	10992	9308	7873
SP68_05890	60	59	16	56	58	62
SP68_05895	212	248	180	270	269	230
SP68_05900	200	238	191	249	248	177
SP68_05905	151	158	128	160	158	127
SP68_05910	136	118	78	122	124	88
SP68_05915	63	59	39	49	66	36
SP68_05920	132	158	90	176	150	109
SP68_05925	91	94	68	102	69	55
SP68_05930	146	177	97	161	181	155
SP68_05935	127	187	70	166	178	193
SP68_05940	182	199	111	210	194	145
SP68_05945	0	0	0	0	0	0
SP68_05950	0	0	0	0	0	0
SP68_05955	0	0	0	0	0	0
SP68_05960	0	0	0	0	0	0
SP68_05965	0	0	0	0	0	0
SP68_05970	0	0	0	0	0	0
SP68_05975	0	0	0	0	0	0
SP68_05980	0	0	0	0	0	0
SP68_05985	0	0	0	0	0	0
SP68_05990	0	0	0	0	0	0
SP68_05995	0	0	0	0	0	0
SP68_06000	0	0	0	0	0	0
SP68_06005	0	0	0	0	0	0
SP68_06010	0	0	0	0	0	0
SP68_06015	0	0	0	0	0	0
SP68_06020	0	0	0	0	1	0
SP68_06025	2966	3300	3809	4304	3123	2370
SP68_06035	431	482	504	514	406	263
SP68_06040	1	0	0	1	0	2
SP68_06045	763	796	858	1003	688	436
SP68_06050	271	251	150	275	230	212
SP68_06055	103	124	85	124	87	61
SP68_06060	6	18	13	10	12	10
SP68_06065	20	16	12	28	20	5
SP68_06070	32	37	28	50	37	23
SP68_06075	43	25	35	28	45	48
SP68_06080	519	577	514	653	522	251
SP68_06085	1176	1342	1495	1643	1152	685
SP68_06090	4534	5374	6189	5642	3052	1382
SP68_06095	1044	1165	844	1259	807	535
SP68_06100	769	798	924	1062	634	328
SP68_06105	475	494	335	548	407	410
SP68_06110	3097	3361	2095	3706	2961	2174
SP68_06115	2	9	7	20	5	3
SP68_06120	1978	2109	1896	2771	1329	744
SP68_06125	10	8	12	5	5	1
SP68_06130	2320	2274	1590	2393	1887	1575
SP68_06135	1321	1166	1460	1314	1355	1537
SP68_06140	103	114	84	152	146	109
SP68_06145	3532	4000	2792	5405	3770	2833
SP68_06150	4074	4707	4420	6029	3139	2146
SP68_06155	30	43	52	23	24	10
SP68_06160	534	571	572	629	425	300
SP68_06165	686	677	767	765	562	391
SP68_06170	374	341	255	388	261	228
SP68_06175	6861	6958	5372	8281	8558	8124
SP68_06180	5444	5198	3485	5623	4732	5220
SP68_06185	377	461	439	522	340	155
SP68_06190	129	150	131	139	101	23
SP68_06195	470	533	560	646	353	236
SP68_06200	127	142	92	128	64	67
SP68_06205	168	184	217	213	158	67
SP68_06210	1033	1080	970	1182	700	330
SP68_06215	1478	1943	2588	2296	1439	762
SP68_06225	9254	8119	5810	8274	6647	9279
SP68_06230	4018	4679	3377	5966	4227	2527
SP68_06235	4353	4728	4459	5789	3809	2146
SP68_06240	615	685	615	923	640	488
SP68_06245	4042	4284	3080	4560	2766	1769
SP68_06250	5533	6193	7383	7917	6242	4765
SP68_06255	586	643	507	639	604	333
SP68_06260	144	136	163	141	154	112
SP68_06265	19	28	27	21	39	23
SP68_06270	87	98	74	126	112	67
SP68_06275	171	188	163	215	168	117
SP68_06280	15	14	10	14	7	1
SP68_06285	32	43	53	59	36	8
SP68_06290	3	13	10	18	7	3
SP68_06295	14	21	20	20	9	6
SP68_06300	9	6	3	3	5	3
SP68_06305	11	11	20	17	17	6
SP68_06310	17	23	23	29	25	2
SP68_06315	5	22	14	13	10	9
SP68_06320	0	3	1	5	1	1
SP68_06325	12	19	19	13	12	0
SP68_06330	13	15	26	22	11	2
SP68_06335	14	10	18	16	15	8
SP68_06340	69	90	110	83	61	27
SP68_06345	69	77	60	68	47	12
SP68_06350	44	48	61	66	28	18
SP68_06355	7	3	13	11	11	2
SP68_06360	4936	4982	3653	5804	4672	3185
SP68_06365	1022	1195	1134	1386	1037	627
SP68_06370	4764	5612	5526	6284	4049	1877
SP68_06375	580	633	623	755	625	533
SP68_06380	448	538	546	639	426	203
SP68_06385	524	656	681	684	572	303
SP68_06390	1799	1957	1547	2309	1649	1246
SP68_06395	932	1033	980	1324	1068	723
SP68_06400	794	1034	1321	1213	941	332
SP68_06405	1180	1339	1121	1473	1213	922
SP68_06410	671	802	720	875	618	445
SP68_06415	3212	3272	2088	4046	4081	3408
SP68_06420	3546	3484	2453	4423	4214	2420
SP68_06425	0	0	0	0	0	0
SP68_06430	0	0	0	0	0	0
SP68_06435	0	0	0	0	0	0
SP68_06440	0	0	0	0	0	0
SP68_06445	929	919	710	979	972	768
SP68_06450	1422	1559	1296	1887	1534	1078
SP68_06455	11963	12885	9864	14768	12216	9737
SP68_06460	10235	10096	5706	9910	7872	9125
SP68_06465	1543	1531	1606	2073	1566	652
SP68_06470	62	52	49	64	55	30
SP68_06475	68586	67190	45195	77334	61000	57818
SP68_06480	28	30	14	30	16	27
SP68_06485	0	0	0	0	0	0
SP68_06490	0	0	0	0	0	0
SP68_06495	0	0	0	0	0	0
SP68_06500	0	0	0	0	0	0
SP68_06505	0	0	0	0	0	0
SP68_06510	0	0	0	0	0	0
SP68_06515	0	0	0	0	0	0
SP68_06520	1575	1616	1057	1614	1299	1552
SP68_06525	5373	5165	3998	5594	4189	2971
SP68_06530	3980	4155	2494	4584	4183	3323
SP68_06535	33287	34283	30182	40663	30970	27956
SP68_06540	3013	3353	2981	3505	2866	1940
SP68_06545	5570	5990	5344	6538	5631	3113
SP68_06550	3253	3679	3860	3849	2082	1120
SP68_06555	5415	5733	2987	5210	3604	3921
SP68_06560	352	422	666	606	286	142
SP68_06565	128	144	112	191	133	77
SP68_06570	24	38	36	44	43	14
SP68_06575	78	138	115	120	106	80
SP68_06580	23	18	16	15	20	30
SP68_06585	284	295	279	400	394	244
SP68_06590	545	733	633	810	612	356
SP68_06595	528	617	529	789	608	288
SP68_06600	417	471	414	535	425	184
SP68_06605	326	418	353	495	372	139
SP68_06610	311	327	370	553	360	189
SP68_06615	1369	1425	1372	1787	1026	444
SP68_06620	4217	4274	3230	4331	3556	2948
SP68_06625	3240	3322	3100	3741	2624	1579
SP68_06630	216	226	234	294	212	109
SP68_06635	135	154	143	238	189	117
SP68_06640	85	80	109	128	92	36
SP68_06645	73	84	54	97	85	50
SP68_06650	164	163	116	236	220	117
SP68_06655	124	158	130	215	203	143
SP68_06660	73	96	86	89	89	30
SP68_06665	78	86	50	89	102	80
SP68_06670	37	34	43	52	27	17
SP68_06675	61	65	30	72	48	30
SP68_06680	870	864	759	929	703	718
SP68_06685	43496	48516	40223	66810	42946	29792
SP68_06690	131	182	225	192	160	38
SP68_06695	422	431	385	353	542	316
SP68_06700	0	0	0	0	0	0
SP68_06705	0	0	0	0	0	0
SP68_06710	0	0	0	0	0	0
SP68_06715	736	855	731	845	603	291
SP68_06720	201	252	275	346	246	127
SP68_06725	163	189	150	218	143	46
SP68_06730	964	1227	1260	1256	877	614
SP68_06735	469	480	201	611	521	432
SP68_06740	268	212	235	346	200	99
SP68_06745	7319	8089	6787	9402	6331	4676
SP68_06755	4745	4787	3793	5288	3627	3183
SP68_06760	6737	7353	7567	8410	6067	3827
SP68_06765	10659	11734	10405	14208	10489	6788
SP68_06770	286	350	361	441	311	148
SP68_06775	387	519	704	745	392	186
SP68_06780	1110	1387	1904	2262	997	330
SP68_06785	3216	3628	3863	4701	2685	1721
SP68_06790	6534	7069	5797	9317	7260	5408
SP68_06795	19854	21679	16042	30003	21317	11058
SP68_06800	1977	2165	1744	2641	1788	1192
SP68_06805	4807	5005	3947	5525	4464	3292
SP68_06810	2483	2875	2929	3311	2756	1855
SP68_06815	1738	1814	2005	2384	1530	719
SP68_06820	751	863	772	978	819	589
SP68_06825	2949	3027	2765	3933	2441	1581
SP68_06830	708	786	700	1624	1207	1058
SP68_06835	352	311	326	483	284	203
SP68_06840	858	847	687	964	517	486
SP68_06845	139	184	144	190	183	115
SP68_06850	131	132	111	123	87	70
SP68_06855	987	1053	834	1063	1649	953
SP68_06860	1838	2221	1375	2358	2813	1990
SP68_06865	1710	2053	1331	2065	1756	1179
SP68_06870	1623	1692	852	1618	1644	1546
SP68_06875	1996	1802	1073	1920	2443	3814
SP68_06880	824	787	360	816	1044	1749
SP68_06885	719	612	467	719	563	745
SP68_06890	2106	2252	1701	3818	2385	1595
SP68_06895	6004	5968	3556	10088	9126	10049
SP68_06900	20206	19785	18969	31693	23964	27210
SP68_06905	1939	2134	1701	3474	2491	1878
SP68_06910	1774	2058	1586	2190	1612	1125
SP68_06915	9703	9984	5628	10907	11596	11015
SP68_06920	8310	8682	7860	10556	6592	4521
SP68_06925	1651	2084	1299	1218	1085	750
SP68_06930	6853	7312	5547	8308	6370	5418
SP68_06935	2495	2653	2915	3104	2277	1173
SP68_06940	525	657	515	677	376	270
SP68_06945	1162	1224	825	1454	861	546
SP68_06950	3031	3190	3830	4264	3311	1582
SP68_06955	1083	1243	1242	1709	1495	901
SP68_06960	1239	1433	1233	2060	2082	1675
SP68_06965	308	320	311	476	266	212
SP68_06970	168	217	184	184	175	143
SP68_06975	21	23	26	17	15	21
SP68_06980	782	724	430	941	1047	876
SP68_06985	195	185	174	212	138	98
SP68_06990	2248	2138	1582	2247	1180	1253
SP68_06995	9923	10776	11825	15160	9454	9521
SP68_07000	3801	4227	3713	6069	3940	3050
SP68_07005	1103	1260	1111	1637	1319	1026
SP68_07010	1059	1186	1038	1238	862	483
SP68_07020	4760	5040	3559	5939	5578	4832
SP68_07025	1991	2116	1430	2436	2408	1603
SP68_07030	663	648	538	780	771	539
SP68_07035	665	687	627	822	601	236
SP68_07040	1239	1518	1276	1759	1237	681
SP68_07045	9875	9807	7946	10473	12594	8653
SP68_07050	3592	4330	3507	4350	3572	2359
SP68_07055	6678	7305	5113	7456	6118	5239
SP68_07060	4430	4782	4252	5604	4017	2192
SP68_07065	1012	881	538	852	466	352
SP68_07070	1250	1414	1232	1738	1339	915
SP68_07075	188	239	128	215	165	144
SP68_07080	1247	1434	1458	1778	941	468
SP68_07085	2826	3480	3498	3571	1804	1326
SP68_07090	2124	2270	1821	2487	1740	1347
SP68_07095	1946	1812	755	1992	1879	2140
SP68_07100	6091	6867	4272	7536	6063	3461
SP68_07105	178	174	173	191	259	166
SP68_07110	186	189	175	196	148	63
SP68_07115	124	110	91	143	93	71
SP68_07120	217	244	100	223	228	206
SP68_07125	93	91	67	104	79	58
SP68_07130	33	25	39	35	35	33
SP68_07135	50	52	45	43	32	62
SP68_07140	111	90	66	88	66	93
SP68_07145	30	33	19	44	20	23
SP68_07150	0	0	0	0	0	0
SP68_07155	0	0	0	0	0	0
SP68_07160	0	0	0	0	0	0
SP68_07165	0	0	0	0	0	0
SP68_07170	0	0	0	0	0	0
SP68_07175	0	0	0	0	0	0
SP68_07180	0	0	0	0	0	0
SP68_07185	0	0	0	0	0	0
SP68_07190	3454	3543	3342	4451	3002	1829
SP68_07195	44213	44179	37575	46380	33627	30986
SP68_07200	6645	6887	5916	8762	7907	7667
SP68_07205	655	706	805	728	521	295
SP68_07210	1895	2108	2509	2838	1862	1206
SP68_07215	799	945	871	1013	752	385
SP68_07220	440	556	570	795	656	317
SP68_07225	1402	1468	1625	1715	1087	425
SP68_07230	1347	1484	1299	1534	1097	650
SP68_07235	694484	678921	365362	710870	607295	623681
SP68_07240	16674	17396	13193	19151	18670	16021
SP68_07245	19212	18898	10723	20281	16786	13233
SP68_07250	4240	4398	3468	4829	4490	3593
SP68_07255	19528	21143	17868	23755	16239	12982
SP68_07260	1709	1876	1477	2039	1306	960
SP68_07265	12609	12992	7544	18224	16412	14092
SP68_07270	8088	8177	4547	11312	9848	7384
SP68_07275	457	522	497	757	470	248
SP68_07280	1136	1208	947	2505	1819	2169
SP68_07285	1403	1388	1186	3356	2185	2191
SP68_07290	79	66	96	85	47	19
SP68_07295	41	37	50	44	42	16
SP68_07300	54	44	37	80	69	66
SP68_07305	427	514	568	545	388	248
SP68_07310	273	349	359	467	257	189
SP68_07315	463	522	420	640	471	342
SP68_07320	151	168	177	161	229	166
SP68_07325	2130	2392	2749	2710	1847	1219
SP68_07330	1754	1842	1419	3112	2511	2002
SP68_07335	2388	2423	2088	3943	3931	2502
SP68_07340	737	797	677	954	527	462
SP68_07345	2195	2613	2887	3232	1811	993
SP68_07350	2457	2765	2908	3640	2093	1152
SP68_07355	4856	5610	4531	6971	4606	3447
SP68_07360	1255	1502	1196	1790	1054	400
SP68_07365	6444	6884	7440	8527	5352	3006
SP68_07370	1531	1800	2066	2413	1445	831
SP68_07375	493	548	415	661	494	238
SP68_07380	1804	1868	1539	2185	1386	803
SP68_07385	16178	18440	14500	24168	20819	12488
SP68_07390	20816	22419	17665	30554	26773	19769
SP68_07395	19513	21767	17913	30636	27968	17114
SP68_07400	3635	4153	2833	5103	3824	2296
SP68_07405	7515	7954	6650	10909	8970	7087
SP68_07410	6493	6884	5803	9226	7976	6086
SP68_07415	6422	7419	4067	9735	8483	5286
SP68_07420	43374	48120	40177	63048	56107	40185
SP68_07425	21326	23415	20390	29192	23673	14324
SP68_07430	8684	9150	5783	10573	8694	5438
SP68_07435	52723	56427	36001	69866	60562	52350
SP68_07440	34888	36876	28671	43097	28076	21106
SP68_07445	35306	35303	15905	41046	32875	37600
SP68_07450	3987	4034	2840	4133	2802	1878
SP68_07455	9241	9652	6313	11327	9501	8158
SP68_07460	3368	3511	2166	3451	2596	1983
SP68_07465	4169	4686	4579	6088	4787	3253
SP68_07470	6510	7207	6368	8249	4145	2104
SP68_07475	4623	4902	3800	5748	4486	4021
SP68_07480	8421	8269	7015	8969	7489	5281
SP68_07485	69743	70737	40951	84231	74079	63836
SP68_07490	39838	41238	27249	51924	39799	28795
SP68_07495	4961	5121	4362	5780	3979	3686
SP68_07500	2577	2885	2350	3327	2169	1239
SP68_07505	1370	1497	1542	1783	1050	518
SP68_07510	1883	1723	1235	2057	1403	1301
SP68_07520	8519	9086	7624	11989	9205	3707
SP68_07525	749	774	752	823	751	612
SP68_07530	1083	1143	1074	1331	888	825
SP68_07535	941	1115	664	1212	983	670
SP68_07540	1286	1427	1197	1493	981	488
SP68_07545	7119	7415	6036	8079	6678	5592
SP68_07550	2148	2256	1671	2544	2139	2016
SP68_07555	894	981	631	989	723	691
SP68_07560	7814	8180	5520	9025	7905	5670
SP68_07565	3000	3157	2925	3266	2648	1908
SP68_07570	3418	3576	3616	4841	3195	1716
SP68_07575	3656	4212	5815	5473	3526	1932
SP68_07580	13431	13955	12153	15875	9709	7458
SP68_07585	1828	2078	1358	2406	1982	1148
SP68_07590	1716	1870	1776	2098	1786	1442
SP68_07595	1917	2133	1862	2519	1817	1014
SP68_07600	2712	3013	2760	3483	2310	1295
SP68_07610	803	729	606	755	676	567
SP68_07615	19	21	15	12	21	19
SP68_07620	108	91	66	114	102	80
SP68_07625	50	33	51	36	26	23
SP68_07630	526	553	378	525	484	497
SP68_07635	721	893	1087	1058	753	550
SP68_07640	53766	55793	41910	64315	46514	35353
SP68_07645	5436	6107	5776	6865	4709	2225
SP68_07650	1117	1193	1037	1292	1025	912
SP68_07655	1809	1830	1056	1986	1736	1270
SP68_07665	1657	1746	1495	2124	1642	849
SP68_07670	5723	5923	5119	6901	6105	5071
SP68_07675	4068	4335	3204	4335	3336	2501
SP68_07680	2941	2900	1860	2957	2357	2006
SP68_07685	7248	8085	6047	11184	7861	6359
SP68_07690	9629	10651	10030	14980	9260	5087
SP68_07700	25296	25183	17572	23242	22465	20999
SP68_07705	3146	3698	2521	3933	2712	2221
SP68_07710	8339	8916	8020	9976	7773	5986
SP68_07715	1962	2091	1852	2605	2105	1793
SP68_07720	219	190	246	179	69	44
SP68_07725	2288	2351	1637	2229	1399	979
SP68_07730	842	866	369	777	610	782
SP68_07735	290	321	286	335	255	142
SP68_07740	66	78	39	95	93	66
SP68_07745	83	61	86	100	50	21
SP68_07750	21323	22820	18246	21715	20338	14022
SP68_07755	190	209	141	224	201	153
SP68_07760	3776	3969	3299	4266	3837	2633
SP68_07765	2127	2251	1328	2198	1830	1693
SP68_07770	4380	4649	4659	5231	3130	2517
SP68_07775	1346	1624	1730	2037	1643	1063
SP68_07780	6571	7666	6771	9950	6493	4024
SP68_07785	516	553	358	774	542	332
SP68_07790	365	400	360	397	367	466
SP68_07795	3181	3753	2934	3872	5130	4164
SP68_07800	9353	9339	5612	8480	7361	6804
SP68_07805	863	779	594	727	841	622
SP68_07810	132	98	164	87	33	12
SP68_07815	399	292	546	385	351	682
SP68_07820	7926	7974	7519	10063	5225	3538
SP68_07825	9583	9933	7141	13764	8727	5737
SP68_07830	18974	19553	14179	22441	17735	15526
SP68_07835	1666	1494	2135	1579	1081	1081
SP68_07840	8935	9229	9582	8202	3973	1575
SP68_07845	92	121	113	113	67	22
SP68_07850	2	0	0	0	0	1
SP68_07855	361	447	395	514	473	310
SP68_07860	1198	1284	1010	1303	712	448
SP68_07865	321	392	340	431	372	154
SP68_07875	18047	19134	16680	24840	20999	16706
SP68_07880	2494	2696	1791	3373	2226	1386
SP68_07885	7077	7095	5122	8113	5939	5128
SP68_07890	27120	26209	11875	28576	22095	22888
SP68_07895	128341	126949	84551	141730	118098	114866
SP68_07900	56493	55421	47068	67017	51109	56607
SP68_07905	52	69	78	49	36	34
SP68_07915	332	407	396	456	291	125
SP68_07920	262	261	218	275	244	224
SP68_07925	1102	1287	1072	1394	899	566
SP68_07930	766	790	782	956	734	413
SP68_07935	190	220	203	304	261	253
SP68_07940	138	148	175	179	136	79
SP68_07945	279	292	183	325	239	231
SP68_07950	18753	20115	19386	23813	17262	12468
SP68_07955	1982	2191	1837	2611	1596	1548
SP68_07960	754	822	1017	881	599	289
SP68_07965	813	914	821	1047	854	860
SP68_07970	9284	9826	8654	9989	8331	7340
SP68_07975	4274	4512	4113	4931	2910	1725
SP68_07980	35757	41564	34676	41042	28491	20430
SP68_07985	23457	27043	28872	27529	12627	4903
SP68_07990	40031	45770	44119	46695	29679	23783
SP68_07995	39517	45882	49142	47921	33405	20418
SP68_08000	77191	85324	81488	84249	58077	50073
SP68_08010	45243	51019	50076	56132	39317	23144
SP68_08015	26228	32665	55250	49979	29031	12266
SP68_08020	40451	47243	55295	58563	37486	25590
SP68_08025	103075	120561	125279	146119	88776	58546
SP68_08030	35181	39041	36179	44833	32437	26845
SP68_08035	21009	22011	21573	26611	17690	8746
SP68_08040	28172	33064	47242	49100	26921	10837
SP68_08045	52828	59911	56586	81576	47533	22975
SP68_08050	82518	88027	86847	121214	85770	68403
SP68_08055	44070	44751	31915	65078	49545	39409
SP68_08060	23472	23649	26064	33588	20783	14455
SP68_08065	33352	36148	31758	47965	34536	26255
SP68_08070	10257	11008	9210	15681	10635	7773
SP68_08075	16699	19472	18539	29562	18254	9711
SP68_08080	396	468	417	387	359	181
SP68_08085	1045	1111	1268	1157	845	809
SP68_08090	2982	3278	3643	4008	2177	1130
SP68_08095	2163	2399	1909	2603	2394	1594
SP68_08100	2378	2354	1747	2609	2380	1945
SP68_08105	6739	6837	6151	8220	6874	4991
SP68_08110	1214	1208	769	1230	879	680
SP68_08115	1779	2127	1696	2450	2064	1753
SP68_08120	2106	2629	3483	3518	1761	831
SP68_08125	2793	3244	2966	3733	2672	1998
SP68_08130	4994	5298	4479	5113	3957	4531
SP68_08135	12364	13707	12686	15546	11121	6737
SP68_08140	21002	21630	19164	23572	18304	14200
SP68_08145	7581	7688	4759	8327	8445	6762
SP68_08150	6881	6351	4517	6846	3822	2507
SP68_08155	1639	1845	1866	3071	2034	1290
SP68_08160	8304	8734	7540	11054	7712	4805
SP68_08165	2436	2420	2200	3293	2621	1682
SP68_08170	4814	4761	4907	6160	5077	5064
SP68_08175	6934	7337	7390	7447	3943	3099
SP68_08180	1608	1603	1199	1771	1101	623
SP68_08185	6620	6534	5842	6462	4448	3742
SP68_08190	7837	8376	6769	20161	16205	13930
SP68_08195	2389	2504	1789	6696	5875	4385
SP68_08200	2365	2622	2103	2670	2013	1102
SP68_08205	1388	1615	883	1850	1636	1066
SP68_08210	26707	27324	19074	34018	36932	37148
SP68_08215	16285	17529	12939	22036	19629	13807
SP68_08220	372	359	193	382	384	385
SP68_08225	995	852	501	921	822	860
SP68_08230	481	456	493	528	341	177
SP68_08235	41	74	25	66	41	25
SP68_08240	0	0	0	0	0	0
SP68_08245	0	0	0	0	0	0
SP68_08250	0	0	0	0	0	0
SP68_08255	0	0	0	0	0	0
SP68_08260	0	0	0	0	0	0
SP68_08265	0	0	0	0	0	0
SP68_08270	11750	12830	9362	13376	9265	6362
SP68_08275	8981	11178	10012	9928	6391	5021
SP68_08280	3056	3529	3580	3612	3798	3165
SP68_08285	2434	2674	2278	2854	2205	1106
SP68_08290	539	641	682	1115	555	319
SP68_08295	6154	6822	6005	7723	5414	3459
SP68_08300	8392	8905	8365	10904	8413	6196
SP68_08305	5809	6310	5043	7246	5578	3904
SP68_08310	17520	19597	16143	22510	18026	15110
SP68_08315	16171	17514	11489	20474	18718	14448
SP68_08320	19102	20139	15771	23218	20061	16390
SP68_08325	7139	7801	5558	8775	6076	5116
SP68_08330	5888	5556	4253	7245	5529	4382
SP68_08335	1015	1300	1622	1485	946	407
SP68_08340	10932	12420	13042	17115	13342	7460
SP68_08345	4854	5307	6469	7146	4647	2623
SP68_08350	325	305	267	311	240	134
SP68_08355	2864	3054	3122	4740	3458	2401
SP68_08360	6545	7282	5518	11844	7834	5570
SP68_08365	1093	996	566	1060	839	1163
SP68_08370	902	820	833	860	859	777
SP68_08375	3854	4183	3425	4905	3652	2167
SP68_08385	5354	5332	3865	5747	4418	4064
SP68_08390	4276	4259	2660	5105	3756	2336
SP68_08395	8642	9299	5538	10521	9333	8540
SP68_08400	4633	5073	3513	5762	6215	5548
SP68_08405	8663	9154	9375	10621	6818	3736
SP68_08410	2945	2690	1907	2479	2147	2649
SP68_08415	443	486	451	577	576	345
SP68_08420	614	626	653	754	493	237
SP68_08425	1357	1437	966	1625	1438	1137
SP68_08430	9767	10591	7321	15299	10257	8213
SP68_08435	818	979	1092	984	612	354
SP68_08440	656	618	489	823	402	402
SP68_08445	49541	50611	36051	58942	42267	30770
SP68_08450	1089	1075	887	1263	1078	835
SP68_08455	2313	2248	1975	2297	1757	1245
SP68_08460	2473	2730	2974	3437	2501	1773
SP68_08465	1475	1605	1602	1909	1371	682
SP68_08470	1673	1767	1631	1891	1353	1003
SP68_08475	6046	6904	6357	6973	6149	3601
SP68_08485	453	440	374	557	560	347
SP68_08490	1061	1063	1060	1273	842	473
SP68_08495	2190	2399	2753	2869	1746	804
SP68_08500	959	1059	644	1089	862	446
SP68_08505	375	420	295	388	558	501
SP68_08515	2088	2213	1800	2685	1754	1194
SP68_08520	2330	2668	2074	2689	2014	1040
SP68_08525	10310	10989	8075	11974	9028	8391
SP68_08530	7939	8566	5609	8321	5046	4044
SP68_08535	2851	3022	2458	3415	2609	1544
SP68_08540	10451	11834	8835	12585	9641	8264
SP68_08545	5434	6277	7037	7458	4441	3138
SP68_08550	24610	27208	17365	33767	29200	22822
SP68_08555	47753	51410	40741	61516	46789	38329
SP68_08560	28327	29984	27777	36202	29783	25968
SP68_08565	619	698	535	629	687	472
SP68_08570	803	897	795	956	628	421
SP68_08575	2361	2322	1790	2444	1765	1371
SP68_08580	295462	294516	354909	300364	199603	184038
SP68_08585	2801	2818	1807	3456	2367	1410
SP68_08590	2491	2788	2757	3248	2200	1703
SP68_08595	737	748	622	923	753	594
SP68_08600	1120	1231	861	1516	1012	531
SP68_08605	28665	31815	24539	39822	33317	19862
SP68_08615	754	864	725	994	780	630
SP68_08620	3944	4290	3749	4501	4549	4124
SP68_08630	1576	1323	1471	1182	2186	2609
SP68_08635	0	0	0	0	0	0
SP68_08640	3	0	1	2	1	5
SP68_08645	58720	59634	51851	71177	67017	53628
SP68_08650	3806	3913	3427	4701	2745	2370
SP68_08655	3596	3896	2825	4469	2919	2279
SP68_08660	7435	7268	5102	8098	5616	5163
SP68_08665	190166	178916	89816	184834	234929	404285
SP68_08670	1641	1733	1416	1990	1697	1375
SP68_08675	3433	3733	3814	4671	3205	2280
SP68_08685	1406	1436	1434	1690	1847	1744
SP68_08690	3654	3759	2358	4156	3104	3160
SP68_08695	2349	2579	1951	3229	2827	2373
SP68_08700	1057	1072	774	1483	941	422
SP68_08705	193	168	244	255	168	98
SP68_08710	139	137	140	141	125	79
SP68_08715	6125	5953	2982	6959	4346	5457
SP68_08720	23965	22140	16290	26300	20175	14554
SP68_08730	3676	3473	1426	4035	2644	1933
SP68_08735	9889	10421	9870	12003	8083	6080
SP68_08740	1571	1730	1321	1836	1276	1123
SP68_08745	2781	3053	2079	3429	3386	3109
SP68_08750	16962	17827	17960	20876	15720	13607
SP68_08755	5362	5620	3077	6037	4769	4104
SP68_08760	1681	1720	1453	1935	1573	1072
SP68_08765	6590	6472	3474	7495	5463	5720
SP68_08770	6277	6568	5285	6864	4357	4395
SP68_08775	11996	12965	8923	13330	8426	6437
SP68_08780	7146	7274	4505	8121	6778	4555
SP68_08785	4073	3734	1942	3603	3271	5581
SP68_08795	206	231	144	237	179	174
SP68_08800	80	99	100	100	110	60
SP68_08805	186	207	196	202	129	102
SP68_08810	22	32	27	40	29	22
SP68_08815	32	35	24	26	32	23
SP68_08820	141	141	103	117	150	106
SP68_08825	90	81	46	89	39	18
SP68_08830	0	0	0	0	0	0
SP68_08835	0	0	0	0	0	0
SP68_08840	12	5	5	7	5	4
SP68_08845	21	27	25	26	21	19
SP68_08850	8	10	27	7	8	2
SP68_08855	24	23	22	15	22	24
SP68_08860	0	0	0	0	0	0
SP68_08865	6	10	10	13	5	3
SP68_08870	21	14	14	16	10	20
SP68_08875	27	43	28	30	29	20
SP68_08880	0	0	0	0	0	0
SP68_08885	12	21	6	28	6	14
SP68_08890	3	0	2	3	5	3
SP68_08895	6	12	8	6	6	0
SP68_08900	27	30	36	33	16	13
SP68_08905	8	10	5	7	5	2
SP68_08910	34	29	22	36	30	24
SP68_08915	18	29	17	16	14	10
SP68_08920	25	18	15	11	10	14
SP68_08925	2	5	5	8	8	6
SP68_08930	0	0	0	0	0	0
SP68_08935	9	28	8	18	9	12
SP68_08940	52	68	45	61	29	38
SP68_08945	71	76	21	64	85	62
SP68_08950	8	8	3	8	9	8
SP68_08955	10	6	7	4	4	7
SP68_08960	2	4	0	6	1	3
SP68_08965	0	0	0	0	0	0
SP68_08970	33	36	8	15	21	28
SP68_08975	35	26	32	33	38	28
SP68_08980	577	505	321	604	638	715
SP68_08985	1060	1121	945	1161	1076	836
SP68_08990	273	279	226	374	248	136
SP68_08995	25	23	15	32	30	28
SP68_09000	102	114	46	123	130	121
SP68_09005	335	367	284	490	417	323
SP68_09010	239	251	230	416	371	235
SP68_09015	5774	5851	3644	6297	5526	5691
SP68_09020	1635	1941	1485	2442	1851	1529
SP68_09025	524	592	352	732	553	333
SP68_09030	43	53	47	54	33	25
SP68_09035	22	27	13	46	19	6
SP68_09040	19	18	25	29	29	14
SP68_09045	51	60	41	57	46	19
SP68_09050	71	86	66	101	63	30
SP68_09055	33	55	38	59	45	18
SP68_09060	56	71	62	70	52	38
SP68_09065	3846	4480	5093	6447	3868	2050
SP68_09070	489	578	544	2092	1503	980
SP68_09075	948	1060	1036	1300	730	617
SP68_09080	92	120	94	110	129	103
SP68_09085	61	72	66	86	58	46
SP68_09090	26	32	32	45	19	19
SP68_09095	77	101	62	77	67	29
SP68_09100	12	15	7	8	8	4
SP68_09105	61	75	45	61	44	69
SP68_09110	4044	5595	3309	4823	2068	1187
SP68_09115	419	516	462	787	434	271
SP68_09120	193	210	235	262	126	56
SP68_09125	562	675	909	749	537	314
SP68_09130	256	282	297	297	296	246
SP68_09135	228	243	142	273	253	194
SP68_09140	429	445	498	388	179	119
SP68_09145	4451	4929	2914	8330	7094	5138
SP68_09150	248	289	362	362	232	165
SP68_09155	5828	6175	5907	5893	3175	2448
SP68_09160	6569	6282	4005	5405	5493	4290
SP68_09165	2172	2208	1336	2522	1851	2650
SP68_09170	9873	9879	9838	12361	6275	4018
SP68_09175	402	435	506	564	337	147
SP68_09180	195	210	139	195	135	102
SP68_09185	33	35	13	29	58	68
SP68_09195	293	375	220	395	305	212
SP68_09200	216	278	185	201	160	116
SP68_09205	788	782	651	817	849	502
SP68_09210	393	493	527	493	407	143
SP68_09215	1509	1658	1060	1699	1327	855
SP68_09220	561	681	721	741	384	206
SP68_09225	406	417	454	507	336	240
SP68_09230	12978	13256	6880	12769	12233	16396
SP68_09235	4956	5031	3980	5145	3284	2510
SP68_09245	106	106	99	95	95	44
SP68_09250	1660	1632	1825	2043	1191	670
SP68_09255	11166	11172	9444	12454	9389	7364
SP68_09260	11170	12412	10595	14217	10787	8034
SP68_09265	3276	3756	2925	4005	3261	2915
SP68_09270	7542	8334	7459	9577	7613	5005
SP68_09275	23696	23789	19375	27664	20591	26531
SP68_09280	960	1141	917	1043	845	763
SP68_09285	2250	2622	1925	2077	2436	2840
SP68_09290	1064	1305	686	1129	649	939
SP68_09295	2114	2472	2324	2071	1131	481
SP68_09300	290	271	328	223	167	267
SP68_09305	24472	23749	19574	27961	15550	13131
SP68_09310	29750	31044	26578	37811	28441	23152
SP68_09315	580	675	470	659	515	496
SP68_09320	13518	14006	11766	16193	15382	13015
SP68_09325	2935	3386	3236	4252	3724	3282
SP68_09330	156	151	147	202	178	112
SP68_09335	15	20	35	25	14	8
SP68_09340	58	60	88	88	90	28
SP68_09345	2230	2326	2229	2838	1981	1160
SP68_09360	719	718	593	884	477	354
SP68_09365	1403	1637	1464	1885	1351	938
SP68_09370	351	428	252	501	406	305
SP68_09380	3721	4255	3482	5150	3217	1767
SP68_09385	1142	1233	1441	1411	1126	671
SP68_09390	133	135	77	133	149	142
SP68_09395	196	223	231	278	223	118
SP68_09400	0	2	0	0	0	0
SP68_09405	0	0	0	0	0	0
SP68_09410	0	0	0	0	0	0
SP68_09415	0	0	0	0	0	0
SP68_09420	473	493	661	570	377	176
SP68_09425	132	170	259	227	116	66
SP68_09430	126	113	97	153	179	114
SP68_09435	763	856	945	972	642	468
SP68_09440	376	407	452	572	427	245
SP68_09445	603	733	547	957	833	582
SP68_09450	103	137	131	156	86	52
SP68_09455	167	178	204	188	130	88
SP68_09460	127	155	166	147	133	84
SP68_09465	133	149	163	164	116	72
SP68_09470	80	98	106	121	62	61
SP68_09485	131	162	223	169	92	81
SP68_09490	134	121	203	159	80	139
SP68_09495	73	96	98	74	63	57
SP68_09500	29	44	51	34	18	15
SP68_09505	343	401	398	447	616	438
SP68_09510	56	63	78	74	30	45
SP68_09515	475	570	1110	1062	840	406
SP68_09520	4196	4879	5988	5390	3250	1311
SP68_09525	5956	6285	5796	7275	6131	4208
SP68_09530	590	703	526	820	735	495
SP68_09535	302	288	297	360	286	207
SP68_09540	68	94	68	119	111	115
SP68_09545	1819	2015	1541	2141	2096	1691
SP68_09550	2	3	1	4	3	7
SP68_09555	314	402	261	470	484	324
SP68_09560	49	57	43	62	53	41
SP68_09565	131	163	189	223	184	95
SP68_09570	6635	6992	6194	7802	6899	4175
SP68_09575	848	1765	1308	1182	1057	547
SP68_09580	734	1397	1440	878	601	233
SP68_09585	453	777	700	463	366	180
SP68_09590	437	692	538	459	338	171
SP68_09595	223	229	185	232	221	134
SP68_09600	673	638	419	629	691	554
SP68_09605	19	15	20	24	26	29
SP68_09610	651	621	623	930	780	513
SP68_09615	242	276	238	264	213	154
SP68_09620	825	1445	853	883	584	430
SP68_09625	391	682	554	450	352	212
SP68_09630	214	392	307	260	144	43
SP68_09635	129	245	274	161	109	37
SP68_09640	75	116	143	88	61	16
SP68_09645	703	648	343	559	548	927
SP68_09650	232	204	142	195	167	269
SP68_09655	5271	5673	6028	6719	4412	2472
SP68_09660	5861	5657	5435	5449	4196	3875
SP68_09665	40	23	26	34	21	18
SP68_09670	98	98	85	158	128	86
SP68_09675	15	22	5	23	10	23
SP68_09680	2235	2254	2157	2460	1511	919
SP68_09685	661	612	719	684	416	318
[truncated: 3,106 more rows]

## Sheet: DESeq2
Table S4.c: Differential analyses of gene expression using DESeq2 R package comparing ESSO7 to ESSO6.
Name	baseMean	log2FoldChange	lfcSE	stat	pvalue	padj	gene
SP68_14930	1.82022	-3.61401	1.7643	-2.04841	0.0405194	NA	0
SP68_22300	64.9917	-1.97683	0.938306	-2.10681	0.035134	0.157175	0
SP68_16910	3120.36	-1.95088	0.627963	-3.10669	0.00189196	0.0297695	0
SP68_16065	1.99913	-1.9475	1.27329	-1.5295	0.12614	NA	0
SP68_04750	1.79048	-1.68654	1.49754	-1.12621	0.260078	NA	0
SP68_07810	83.4546	-1.6834	0.406303	-4.14321	3.42482e-05	0.00136377	0
SP68_09400	0.177782	-1.66785	4.0467	-0.41215	0.680229	NA	0
SP68_00715	69.4419	-1.64814	0.365542	-4.50877	6.52044e-06	0.000338916	0
SP68_15435	493.671	-1.62892	0.375683	-4.3359	1.45166e-05	0.000658371	0
SP68_00735	172.976	-1.54823	0.282764	-5.47535	4.36659e-08	3.88458e-06	0
SP68_19570	9.92862	-1.5314	0.794926	-1.92647	0.054046	NA	0
SP68_15625	75.5954	-1.52345	0.553076	-2.7545	0.00587817	0.0588581	0
SP68_16915	8289.05	-1.52184	0.354933	-4.28768	1.80547e-05	0.000787934	0
SP68_15440	29.4608	-1.51004	0.71341	-2.11665	0.0342892	0.155654	0
SP68_21190	44.1529	-1.46759	0.295403	-4.9681	6.76131e-07	4.46826e-05	0
SP68_06125	5.11718	-1.44889	0.782774	-1.85097	0.0641735	NA	0
SP68_16040	32.0921	-1.44149	0.360651	-3.9969	6.41785e-05	0.00229988	zraP
SP68_08850	9.31071	-1.42823	0.732187	-1.95063	0.051101	NA	0
SP68_00725	114.22	-1.4281	0.312354	-4.57207	4.82939e-06	0.00025679	0
SP68_20900	41.835	-1.42649	0.343963	-4.14722	3.36541e-05	0.00135377	0
SP68_00745	233.477	-1.41316	0.265649	-5.31964	1.03974e-07	8.90712e-06	0
SP68_00740	138.319	-1.37213	0.310974	-4.41237	1.02247e-05	0.000497889	0
SP68_00720	246.857	-1.32548	0.274423	-4.83004	1.36504e-06	8.41954e-05	0
SP68_00755	250.612	-1.29318	0.264875	-4.8822	1.04906e-06	6.55807e-05	0
SP68_23790	48.7591	-1.28056	0.314685	-4.06933	4.71485e-05	0.00178778	0
SP68_03655	2.40887	-1.2707	1.17111	-1.08504	0.277904	NA	0
SP68_01895	252.617	-1.24894	0.264794	-4.71664	2.39768e-06	0.000145943	0
SP68_07720	110.952	-1.22705	0.343626	-3.57087	0.000355794	0.00875481	0
SP68_03605	76.8684	-1.22081	0.232122	-5.25936	1.44559e-07	1.19416e-05	0
SP68_22020	4193.74	-1.21481	0.270804	-4.48593	7.2597e-06	0.000373149	0
SP68_01265	664.433	-1.18836	0.151556	-7.84103	4.46873e-15	8.26894e-13	0
SP68_08895	3.66509	-1.15304	0.944451	-1.22085	0.222142	NA	0
SP68_23820	52.1238	-1.14265	0.388374	-2.94215	0.00325941	0.0411969	0
SP68_13330	748.704	-1.1381	0.295904	-3.84619	0.000119968	0.00369981	0
SP68_15615	2395.62	-1.13708	0.3168	-3.58929	0.000331586	0.00829144	0
SP68_09635	108.412	-1.12987	0.358325	-3.1532	0.00161493	0.0266809	0
SP68_06155	26.0429	-1.10593	0.407912	-2.7112	0.00670404	0.0638126	0
SP68_09580	513.856	-1.10585	0.325183	-3.4007	0.000672126	0.014069	0
SP68_09630	145.398	-1.10452	0.382622	-2.88671	0.00389287	0.0459577	0
SP68_25695	18344.1	-1.10356	0.221716	-4.97736	6.44577e-07	4.32147e-05	0
SP68_07840	10166.1	-1.10015	0.300206	-3.66465	0.000247676	0.00681449	0
SP68_02930	543.439	-1.09887	0.28502	-3.85541	0.000115538	0.00361133	0
SP68_01240	1962.64	-1.0965	0.352235	-3.11297	0.00185213	0.0294432	0
SP68_22015	915.654	-1.09644	0.352184	-3.11325	0.0018504	0.0294432	0
SP68_00750	69.6052	-1.09378	0.279818	-3.90891	9.27123e-05	0.00299204	0
SP68_16100	878.594	-1.09033	0.238453	-4.57252	4.81888e-06	0.00025679	0
SP68_00445	272.038	-1.08557	0.376072	-2.88659	0.00389438	0.0459577	0
SP68_24710	185.343	-1.08172	0.406277	-2.66251	0.00775609	0.0690596	0
SP68_09640	57.6494	-1.08052	0.395885	-2.72936	0.00634566	0.0615409	0
SP68_22255	9827.63	-1.07875	0.335898	-3.21154	0.00132026	0.0230312	0
SP68_10625	962.937	-1.07835	0.201344	-5.35573	8.52103e-08	7.43741e-06	0
SP68_11555	10618	-1.06052	0.330423	-3.20958	0.0013293	0.0230312	0
SP68_00730	309.693	-1.05986	0.231336	-4.58146	4.61731e-06	0.000254282	0
SP68_06325	10.197	-1.05911	0.67026	-1.58014	0.114075	NA	0
SP68_10295	137.228	-1.05525	0.271086	-3.89268	9.91411e-05	0.00316294	0
SP68_04960	64.4688	-1.05405	0.423098	-2.49127	0.0127289	0.0908701	0
SP68_01825	28.426	-1.05128	0.533964	-1.96883	0.048973	0.18494	0
SP68_03570	594.286	-1.043	0.331815	-3.14333	0.00167039	0.0273895	0
SP68_16920	1281.81	-1.03654	0.257121	-4.03134	5.54607e-05	0.00206904	0
SP68_09140	257.954	-1.03146	0.244731	-4.21465	2.50171e-05	0.00105208	0
SP68_12075	276.585	-1.01052	0.339523	-2.9763	0.00291748	0.0390065	0
SP68_25420	477.511	-0.994186	0.251186	-3.95796	7.55914e-05	0.00259026	0
SP68_10030	49.9143	-0.983077	0.421241	-2.33376	0.0196082	0.117183	0
SP68_16665	640.246	-0.976406	0.373314	-2.61551	0.00890944	0.0748005	0
SP68_21345	13.6695	-0.974301	0.525917	-1.85258	0.0639431	NA	0
SP68_00490	501.887	-0.970634	0.300039	-3.23503	0.0012163	0.0220652	0
SP68_09295	2384.27	-0.966895	0.255093	-3.79035	0.000150432	0.00448968	0
SP68_22000	691.502	-0.964514	0.311289	-3.09845	0.00194537	0.030506	0
SP68_02935	1458.51	-0.96037	0.2188	-4.38926	1.13739e-05	0.000536894	0
SP68_21420	111.607	-0.9575	0.461401	-2.0752	0.0379677	0.162993	0
SP68_00705	215.102	-0.94894	0.268003	-3.54079	0.000398937	0.00966221	0
SP68_13470	590.958	-0.93883	0.355531	-2.64064	0.00827491	0.0712844	0
SP68_00710	377.205	-0.937259	0.265283	-3.53306	0.000410786	0.00977293	0
SP68_16105	601.399	-0.935804	0.176966	-5.28806	1.23622e-07	1.03977e-05	0
SP68_09585	291.341	-0.927776	0.283092	-3.2773	0.00104806	0.0197891	0
SP68_04165	9.62704	-0.926355	0.586388	-1.57976	0.114161	NA	0
SP68_05765	713.583	-0.922098	0.287701	-3.20506	0.00135034	0.0232188	0
SP68_22325	107.718	-0.918005	0.245566	-3.73833	0.000185249	0.00528988	0
SP68_07985	11734.4	-0.915626	0.333397	-2.74635	0.00602619	0.0599509	0
SP68_25745	0.286338	-0.912639	4.02832	-0.226556	0.820769	NA	0
SP68_25785	3.7904	-0.91186	1.05648	-0.863111	0.388076	NA	0
SP68_18570	1508.72	-0.911106	0.263154	-3.46225	0.000535683	0.0118568	0
SP68_14585	3062.92	-0.903972	0.267001	-3.38566	0.000710084	0.0147966	emrD
SP68_05760	1429.35	-0.893734	0.41719	-2.14227	0.0321716	0.151554	0
SP68_11330	1069.02	-0.891846	0.264795	-3.36806	0.000756979	0.0152916	0
SP68_22305	4224.54	-0.890511	0.332909	-2.67494	0.00747432	0.0677317	0
SP68_06280	7.17382	-0.877556	0.689357	-1.27301	0.203016	NA	0
SP68_17115	318.131	-0.870553	0.390274	-2.23062	0.0257064	0.135751	0
SP68_21365	97.4004	-0.869127	0.286457	-3.03406	0.00241287	0.0348724	0
SP68_21570	858.569	-0.858923	0.331479	-2.59118	0.00956471	0.0772188	entF
SP68_22605	56.1363	-0.858532	0.433963	-1.97835	0.0478892	0.183633	moaD
SP68_21580	42.1443	-0.85565	0.421299	-2.03098	0.042257	0.172822	0
SP68_09500	1426.46	-0.853594	0.283693	-3.00887	0.00262225	0.0366482	0
SP68_03680	9.59407	-0.847433	0.636027	-1.33238	0.182734	NA	0
SP68_10390	4311.46	-0.845134	0.313591	-2.69502	0.00703847	0.0654779	0
SP68_14435	12.3819	-0.840363	0.582821	-1.44189	0.149334	NA	0
SP68_21150	28.3055	-0.837418	0.442245	-1.89356	0.058283	0.201414	0
SP68_04670	152.514	-0.833112	0.361314	-2.30578	0.0211229	0.123377	0
SP68_00700	536.051	-0.833007	0.208595	-3.99341	6.51286e-05	0.00229988	tynA
SP68_21340	14.4448	-0.830829	0.475638	-1.74677	0.0806779	NA	0
SP68_21030	28.3481	-0.828833	0.337031	-2.45922	0.0139241	0.0957102	0
SP68_02165	4.74052	-0.824256	0.827501	-0.996078	0.319212	NA	0
SP68_20030	13.5026	-0.822883	0.568743	-1.44684	0.14794	NA	0
SP68_01110	13.1643	-0.822516	0.587167	-1.40082	0.161267	NA	0
SP68_25110	132.391	-0.80778	0.492621	-1.63976	0.101055	0.275385	0
SP68_03530	935.003	-0.807607	0.257086	-3.14139	0.0016815	0.0273895	0
SP68_04475	347.051	-0.806471	0.336424	-2.39719	0.0165215	0.107043	0
SP68_05000	109.305	-0.805838	0.253721	-3.17608	0.0014928	0.0251903	0
SP68_04115	80.2766	-0.800714	0.320493	-2.49838	0.0124761	0.0898978	0
SP68_21305	642.266	-0.798463	0.190043	-4.20148	2.65181e-05	0.00110516	0
SP68_23505	482.004	-0.793564	0.306629	-2.58803	0.00965275	0.0773454	0
SP68_07850	0.963336	-0.790576	2.33663	-0.33834	0.735107	NA	0
SP68_03775	23.2423	-0.789833	0.705897	-1.11891	0.26318	0.476366	0
SP68_00595	1971.37	-0.783239	0.369728	-2.11842	0.0341398	0.155444	0
SP68_17130	89.3367	-0.782474	0.207348	-3.77373	0.000160824	0.00467906	0
SP68_02075	48.8266	-0.782253	0.296794	-2.63568	0.00839699	0.0718012	0
SP68_14615	404.365	-0.780241	0.331536	-2.35341	0.0186019	0.114308	0
SP68_02945	18.4712	-0.77972	0.442663	-1.76143	0.0781657	0.237282	0
SP68_05190	211.606	-0.778974	0.298096	-2.61317	0.00897073	0.0751234	0
SP68_21740	30.7744	-0.777543	0.399031	-1.94858	0.051346	0.188214	0
SP68_09785	395.816	-0.774842	0.251914	-3.07582	0.00209927	0.0323707	0
SP68_04145	24.2765	-0.774703	0.459206	-1.68705	0.091594	0.25996	0
SP68_09590	262.135	-0.773077	0.219689	-3.51895	0.00043325	0.0101223	0
SP68_21025	46.7896	-0.765974	0.319205	-2.39963	0.0164118	0.106781	0
SP68_21015	88.8353	-0.763151	0.263892	-2.89191	0.0038291	0.045748	0
SP68_12540	133.211	-0.760697	0.364179	-2.0888	0.0367258	0.160428	0
SP68_04140	34.0388	-0.749259	0.450722	-1.66235	0.096442	0.269898	0
SP68_02950	22.1952	-0.747337	0.41768	-1.78926	0.0735736	0.229322	0
SP68_03475	1824.38	-0.74673	0.117395	-6.36084	2.00653e-10	2.57838e-08	0
SP68_06090	5444.47	-0.740661	0.265102	-2.79387	0.00520817	0.0543803	0
SP68_12545	40527.7	-0.739631	0.707534	-1.04537	0.295854	0.505586	rrf
SP68_03175	239.002	-0.738397	0.292774	-2.52208	0.0116665	0.0863505	0
SP68_25770	3.92821	-0.737851	1.12527	-0.655709	0.512011	NA	0
SP68_24580	126.238	-0.73776	0.331242	-2.22725	0.0259303	0.136002	0
SP68_21620	101.806	-0.736449	0.335106	-2.19766	0.0279731	0.14125	0
SP68_04180	16.9621	-0.736242	0.437723	-1.68198	0.0925723	NA	0
SP68_18095	36.7527	-0.735974	0.390779	-1.88335	0.0596529	0.203807	0
SP68_07845	137.861	-0.735888	0.318007	-2.31406	0.0206642	0.121619	0
SP68_25735	3.58667e+06	-0.734958	0.173611	-4.23337	2.30216e-05	0.000977046	ssrA
SP68_11405	499.34	-0.732736	0.342641	-2.1385	0.0324765	0.152061	0
SP68_22310	84.866	-0.730534	0.326614	-2.23669	0.0253067	0.13458	0
SP68_15110	177.841	-0.7288	0.349755	-2.08375	0.0371832	0.16212	0
SP68_06345	51.5017	-0.727978	0.351246	-2.07256	0.0382133	0.163529	0
SP68_14380	268.044	-0.727851	0.259925	-2.80024	0.00510645	0.0542661	0
SP68_09110	2007.23	-0.723515	0.278682	-2.5962	0.00942606	0.0770406	0
SP68_24620	39.7812	-0.723121	0.409232	-1.76702	0.0772251	0.23596	0
SP68_16670	1666.06	-0.719054	0.347152	-2.07129	0.0383317	0.163733	0
SP68_15980	265.567	-0.719006	0.356235	-2.01835	0.043555	0.175816	0
SP68_25415	952.129	-0.718966	0.235381	-3.05448	0.00225449	0.0335346	0
SP68_14735	2146.68	-0.718759	0.179025	-4.01485	5.94833e-05	0.00216669	0
SP68_06330	12.3199	-0.716662	0.616345	-1.16276	0.244926	NA	0
SP68_14560	235.56	-0.713896	0.333551	-2.14029	0.0323312	0.1518	0
SP68_02310	98.6507	-0.712315	0.402235	-1.77089	0.0765788	0.23495	0
SP68_05480	1723	-0.709796	0.31398	-2.26064	0.0237815	0.130601	0
SP68_07290	3636.3	-0.707557	0.278066	-2.54457	0.0109412	0.0832469	0
SP68_09100	30.5384	-0.704749	0.488065	-1.44397	0.148748	0.343883	0
SP68_25840	1215.06	-0.704218	0.260518	-2.70314	0.00686878	0.0648469	ffs
SP68_24865	1.24158	-0.702041	1.98064	-0.354452	0.723	NA	0
SP68_02885	271.822	-0.697251	0.238067	-2.9288	0.00340273	0.0424964	0
SP68_10840	33.9655	-0.696763	0.34053	-2.04611	0.0407453	0.169503	0
SP68_19240	9.58485	-0.696161	0.60665	-1.14755	0.251154	NA	0
SP68_06190	93.6325	-0.694722	0.345756	-2.00928	0.0445073	0.178418	0
SP68_04210	50.5806	-0.694197	0.447035	-1.55289	0.120449	0.30398	0
SP68_10605	4923.11	-0.692978	0.125139	-5.53768	3.06511e-08	2.89372e-06	0
SP68_24725	659.861	-0.686805	0.306084	-2.24384	0.0248424	0.133207	0
SP68_08905	4.56077	-0.686408	0.73743	-0.930811	0.351951	NA	0
SP68_00055	59.7679	-0.684379	0.284431	-2.40613	0.0161226	0.105791	0
SP68_16620	5.84533	-0.683578	0.698572	-0.978536	0.327809	NA	0
SP68_18295	382.036	-0.683167	0.251958	-2.71143	0.00669944	0.0638126	0
SP68_19625	78.5166	-0.68201	0.252869	-2.69709	0.0069949	0.0654714	0
SP68_11540	198.661	-0.679399	0.228718	-2.97047	0.00297342	0.0392491	0
SP68_22610	881.28	-0.679162	0.210206	-3.23094	0.00123383	0.022209	moaE
SP68_09480	6734.31	-0.675807	0.220379	-3.06657	0.00216533	0.0325221	hycD
SP68_21715	20.3801	-0.675595	0.436728	-1.54695	0.121876	0.305582	0
SP68_19205	731.354	-0.675431	0.311642	-2.16733	0.0302096	0.147738	0
SP68_07905	43.1534	-0.674811	0.317847	-2.12307	0.0337481	0.155207	0
SP68_21560	247.237	-0.670837	0.286427	-2.34209	0.0191761	0.115928	0
SP68_13045	1636.12	-0.669338	0.228575	-2.9283	0.00340816	0.0424964	0
SP68_23720	29.4629	-0.668115	0.426111	-1.56794	0.116896	0.297611	0
SP68_09620	567.354	-0.666533	0.210373	-3.16834	0.00153313	0.0256966	0
SP68_20910	8.34005	-0.665871	0.774943	-0.859251	0.390202	NA	0
SP68_02350	0.835481	-0.663683	2.08799	-0.317857	0.750594	NA	0
SP68_09520	5818.51	-0.663106	0.28232	-2.34877	0.0188353	0.115102	0
SP68_19950	41.9791	-0.661318	0.735055	-0.899685	0.368288	0.569716	0
SP68_19770	387.236	-0.660837	0.258597	-2.55547	0.0106044	0.0816628	0
SP68_22650	6085.57	-0.660342	0.140329	-4.70567	2.53029e-06	0.000152015	0
SP68_10610	5050.76	-0.660209	0.111738	-5.90854	3.4515e-09	3.8943e-07	0
SP68_04805	1255.76	-0.659416	0.311023	-2.12015	0.033993	0.155207	0
SP68_06340	63.7092	-0.659081	0.292003	-2.25711	0.0240015	0.130933	0
SP68_17385	408.609	-0.657593	0.353297	-1.8613	0.0627012	0.209815	0
SP68_06550	2807.17	-0.654428	0.218261	-2.99837	0.00271428	0.037485	0
SP68_02230	11.0726	-0.653753	0.518863	-1.25997	0.207679	NA	0
SP68_05105	22.0283	-0.652178	0.462861	-1.40901	0.158831	0.357543	0
SP68_21260	18.7332	-0.651368	0.749763	-0.868766	0.384975	0.582182	0
SP68_06295	13.1672	-0.65134	0.512966	-1.26975	0.204173	NA	0
SP68_19020	2772.5	-0.650492	0.263918	-2.46475	0.0137107	0.0950913	0
SP68_25730	141942	-0.649052	0.353637	-1.83536	0.0664522	0.21679	ssrS
SP68_10830	126.966	-0.6486	0.262318	-2.47257	0.0134144	0.0940226	0
SP68_02925	241.82	-0.647391	0.287565	-2.25128	0.0243675	0.13215	0
SP68_19705	193.245	-0.646776	0.293011	-2.20735	0.0272899	0.139462	0
SP68_09625	295.461	-0.645884	0.219628	-2.9408	0.00327361	0.0412636	0
SP68_00555	233.277	-0.643258	0.222403	-2.89231	0.00382419	0.045748	0
SP68_01790	22.2514	-0.642908	0.343015	-1.87428	0.0608914	0.206524	0
SP68_09945	130.232	-0.64235	0.297275	-2.16079	0.0307116	0.149052	0
SP68_14710	197.332	-0.6415	0.330525	-1.94085	0.0522762	0.190417	0
SP68_18055	90.2032	-0.641438	0.31739	-2.02097	0.0432825	0.174982	0
SP68_25795	195.719	-0.639826	0.181897	-3.51752	0.000435604	0.0101261	0
SP68_06925	962.754	-0.639009	0.17694	-3.61145	0.000304486	0.00780855	0
SP68_21615	179.46	-0.638333	0.31428	-2.0311	0.042245	0.172822	0
SP68_12330	22.5272	-0.634205	0.429441	-1.47681	0.139725	0.332324	0
SP68_20405	4.88832	-0.633954	0.776646	-0.816271	0.414345	NA	0
SP68_02035	229.435	-0.631914	0.203379	-3.10708	0.00188946	0.0297695	0
SP68_23910	2490.43	-0.631045	0.18129	-3.48086	0.000499807	0.0112786	0
SP68_20125	694.491	-0.629797	0.278116	-2.26451	0.0235427	0.130118	0
SP68_01775	268.963	-0.627626	0.214785	-2.92212	0.00347662	0.0431175	0
SP68_10695	324.935	-0.627249	0.308295	-2.03457	0.0418938	0.17235	0
SP68_09155	3689.91	-0.627226	0.156005	-4.02056	5.80603e-05	0.00214352	0
SP68_10000	1190.86	-0.627174	0.349578	-1.79409	0.072799	0.228167	0
SP68_04825	3648.13	-0.626809	0.261939	-2.39296	0.0167131	0.107982	0
SP68_01670	673.698	-0.626747	0.213545	-2.93496	0.0033359	0.0419345	0
SP68_21995	1067.25	-0.626674	0.198211	-3.16166	0.00156874	0.0260108	0
SP68_21195	79.5439	-0.624551	0.323278	-1.93193	0.0533676	0.192123	0
SP68_11085	11.868	-0.62392	0.632623	-0.986243	0.324014	NA	0
SP68_21250	63.1372	-0.622605	0.260657	-2.3886	0.0169129	0.108364	0
SP68_25705	112.607	-0.621613	0.228979	-2.71471	0.00663333	0.0635215	0
SP68_13055	655.727	-0.620354	0.239121	-2.59431	0.00947809	0.0771155	0
SP68_11565	1034.58	-0.61343	0.332612	-1.84428	0.0651418	0.214176	0
SP68_24695	304.379	-0.610029	0.247476	-2.465	0.0137011	0.0950913	0
SP68_15620	2311.33	-0.609726	0.168073	-3.62774	0.000285915	0.00749308	0
SP68_21990	2443.2	-0.608677	0.26828	-2.26881	0.02328	0.129595	ubiF
SP68_08825	44.7908	-0.607348	0.378967	-1.60264	0.109014	0.286534	0
SP68_06300	4.30049	-0.606911	0.820458	-0.739722	0.459468	NA	0
SP68_08915	18.7938	-0.606789	0.417862	-1.45213	0.146466	0.340924	0
SP68_21130	107.264	-0.606545	0.213199	-2.84498	0.00444149	0.0502355	0
SP68_07625	28.9606	-0.603597	0.37698	-1.60114	0.109347	0.286918	0
SP68_09220	644.806	-0.603424	0.240441	-2.50965	0.0120851	0.0880402	0
SP68_03750	12.944	-0.603397	0.661792	-0.911762	0.361894	NA	0
SP68_04270	98.7478	-0.602977	0.288084	-2.09306	0.0363439	0.160035	0
SP68_04765	1057.42	-0.602035	0.164341	-3.66334	0.000248951	0.00681449	0
SP68_14155	722.797	-0.600767	0.172195	-3.48888	0.000485058	0.0110536	0
SP68_08920	13.2073	-0.599435	0.497945	-1.20382	0.22866	NA	0
SP68_21895	1682.38	-0.596316	0.234953	-2.53803	0.011148	0.0841341	0
SP68_01750	30.2718	-0.595787	0.365451	-1.63028	0.103042	0.277782	0
SP68_24925	16.5749	-0.591657	0.45497	-1.30043	0.193453	NA	glnH
SP68_09335	19.1623	-0.591066	0.478058	-1.23639	0.216314	0.425063	0
SP68_22420	662.927	-0.590105	0.222143	-2.65642	0.00789744	0.0695877	0
SP68_18795	282.697	-0.589571	0.26145	-2.25501	0.0241329	0.13134	thiQ
SP68_09120	199.636	-0.588644	0.300699	-1.95759	0.0502782	0.186264	0
SP68_01065	328.741	-0.588553	0.222958	-2.63975	0.00829675	0.0713137	0
SP68_12960	30.7504	-0.58812	0.474985	-1.23819	0.215647	0.424503	0
SP68_10035	2046.8	-0.587853	0.204415	-2.87579	0.00403021	0.0473191	0
SP68_25690	581454	-0.586617	0.299793	-1.95674	0.0503778	0.186264	rnpB
SP68_23510	707.081	-0.586304	0.16267	-3.60424	0.000313063	0.00787081	0
SP68_11390	342.173	-0.585506	0.279749	-2.09297	0.0363516	0.160035	0
SP68_16505	18.5064	-0.580848	0.393671	-1.47547	0.140087	0.332842	0
SP68_10025	1463.16	-0.579851	0.190626	-3.04182	0.00235152	0.0347383	0
SP68_23090	527.845	-0.579288	0.256385	-2.25944	0.023856	0.130601	0
SP68_08435	905.011	-0.579181	0.196724	-2.94413	0.00323864	0.0410464	0
SP68_10040	1677.78	-0.577867	0.278351	-2.07604	0.0378901	0.162993	0
SP68_20890	730.199	-0.57752	0.200613	-2.87878	0.00399216	0.0469917	0
SP68_07960	750.853	-0.577017	0.220059	-2.62209	0.00873911	0.0736378	0
SP68_13360	563.159	-0.576748	0.320991	-1.79677	0.072372	0.227593	0
SP68_21590	63.5196	-0.576054	0.348204	-1.65436	0.0980551	0.271068	0
SP68_00695	191.093	-0.575514	0.350533	-1.64183	0.100626	0.274628	0
SP68_09485	10210.2	-0.575223	0.248139	-2.31815	0.020441	0.120458	0
SP68_09915	6.79223	-0.575083	0.771128	-0.745769	0.455807	NA	0
SP68_20860	1911.59	-0.573194	0.212294	-2.7	0.00693398	0.0652404	0
SP68_01810	26.0802	-0.572707	0.389681	-1.46968	0.141648	0.334711	0
SP68_08175	4910.01	-0.572545	0.163386	-3.50424	0.000457906	0.0105387	0
SP68_24730	221.424	-0.571261	0.312042	-1.83072	0.0671429	0.217967	0
SP68_08900	19.7362	-0.570477	0.389672	-1.46399	0.143197	0.336428	0
SP68_11305	5052.32	-0.570182	0.175232	-3.25386	0.00113847	0.0208991	0
SP68_09420	1857.72	-0.568924	0.240322	-2.36734	0.0179167	0.111478	0
SP68_16515	3647.65	-0.568648	0.128277	-4.43295	9.29522e-06	0.000467388	0
SP68_04465	1804.48	-0.568262	0.263854	-2.1537	0.0312635	0.149962	0
SP68_20855	675.624	-0.567608	0.203171	-2.79374	0.00521019	0.0543803	0
SP68_18800	652.9	-0.56754	0.288474	-1.96739	0.0491386	0.184959	thiP
SP68_25205	914.261	-0.566641	0.222668	-2.54478	0.0109347	0.0832469	0
SP68_15575	1102.61	-0.565473	0.360494	-1.5686	0.11674	0.297379	0
SP68_17695	62.0558	-0.565148	0.325104	-1.73836	0.0821478	0.24533	0
SP68_01325	10686.1	-0.563772	0.139799	-4.03273	5.51317e-05	0.00206904	0
SP68_21355	23.8305	-0.562362	0.453859	-1.23907	0.215321	0.424142	dppD
SP68_06560	314.846	-0.562037	0.337706	-1.66428	0.0960565	0.269307	0
SP68_24950	307.76	-0.560941	0.273573	-2.05042	0.040323	0.168359	0
SP68_24885	48.3891	-0.559761	0.35683	-1.56871	0.116716	0.297379	0
SP68_20785	1974.13	-0.558521	0.130034	-4.2952	1.74535e-05	0.000776346	0
SP68_07085	1724.26	-0.558341	0.19496	-2.86388	0.00418491	0.0485198	0
SP68_23160	2118.84	-0.557995	0.259116	-2.15346	0.0312826	0.149962	0
SP68_10615	4502.78	-0.557587	0.136719	-4.07836	4.53552e-05	0.00174844	0
SP68_01505	539.896	-0.556408	0.300075	-1.85423	0.0637061	0.211561	0
SP68_24715	536.043	-0.555426	0.222446	-2.4969	0.0125284	0.0899924	0
SP68_21595	136.867	-0.553607	0.27069	-2.04517	0.0408385	0.169738	0
SP68_11930	654.517	-0.553368	0.308216	-1.79539	0.072591	0.227876	0
SP68_21055	46.0157	-0.552765	0.320814	-1.72301	0.084887	0.249936	0
SP68_19200	159.338	-0.552111	0.265268	-2.08133	0.0374033	0.162773	0
SP68_14860	347.492	-0.550435	0.185194	-2.9722	0.00295669	0.0392491	0
SP68_03010	68.8349	-0.550157	0.297903	-1.84676	0.0647813	0.213919	0
SP68_14335	51.0187	-0.549881	0.339512	-1.61962	0.105313	0.280471	0
SP68_15230	1346.58	-0.549652	0.231353	-2.37582	0.0175102	0.110659	0
SP68_03140	322.207	-0.548036	0.265542	-2.06384	0.0390331	0.165233	0
SP68_24080	347.677	-0.546177	0.230739	-2.36708	0.017929	0.111478	0
SP68_10120	2771.61	-0.545952	0.307579	-1.775	0.0758984	0.233915	0
SP68_04735	83.6195	-0.545017	0.274323	-1.98677	0.0469478	0.183428	0
SP68_25045	1338.41	-0.543784	0.183499	-2.96341	0.00304251	0.039647	0
SP68_23205	4930.08	-0.543365	0.212028	-2.5627	0.0103861	0.0803447	0
SP68_03615	38.964	-0.543136	0.308942	-1.75805	0.0787387	0.238693	0
SP68_22540	77.1015	-0.542587	0.322179	-1.68412	0.0921589	0.26091	0
SP68_17520	25.9595	-0.539439	0.471832	-1.14329	0.252919	0.466055	0
SP68_03665	69.0127	-0.537122	0.265114	-2.026	0.0427648	0.173687	0
SP68_00175	1101.52	-0.536852	0.242906	-2.21012	0.0270971	0.139124	0
SP68_04255	43.4952	-0.535628	0.444062	-1.2062	0.22774	0.438603	0
SP68_18125	10.3255	-0.535095	0.664282	-0.805524	0.420517	NA	0
SP68_05310	1289.34	-0.533404	0.200896	-2.65512	0.00792798	0.069724	0
SP68_22320	1082.03	-0.533295	0.18295	-2.91498	0.00355706	0.0438799	0
SP68_24995	1047.32	-0.532876	0.239587	-2.22414	0.026139	0.136323	0
SP68_07225	1037.94	-0.532208	0.258812	-2.05635	0.0397489	0.166556	0
SP68_24880	253.085	-0.531555	0.335339	-1.58513	0.112937	0.292197	0
SP68_04965	100.203	-0.531503	0.326929	-1.62574	0.104004	0.278428	0
SP68_14350	490.25	-0.530467	0.261077	-2.03184	0.0421694	0.172822	0
SP68_12795	1128.67	-0.529629	0.164849	-3.21281	0.00131442	0.0230312	0
SP68_22150	42.9513	-0.527934	0.271441	-1.94493	0.0517835	0.189069	0
SP68_18585	22.1163	-0.527696	0.484421	-1.08933	0.276007	0.485479	0
SP68_10105	997.019	-0.527464	0.287876	-1.83226	0.0669126	0.217525	0
SP68_25155	754.492	-0.52703	0.225461	-2.33757	0.0194096	0.116609	0
SP68_13150	657.386	-0.526648	0.231562	-2.27432	0.0229465	0.128356	0
SP68_13295	3305.31	-0.525514	0.242474	-2.1673	0.0302118	0.147738	0
SP68_06690	108.274	-0.525245	0.368007	-1.42727	0.153502	0.350321	0
SP68_10010	818.938	-0.524373	0.246305	-2.12896	0.0332575	0.154778	0
SP68_08335	1137.74	-0.523125	0.275211	-1.90081	0.0573266	0.199693	0
SP68_02355	46.8294	-0.522173	0.284986	-1.83227	0.0669108	0.217525	0
SP68_22010	6723.53	-0.522159	0.171844	-3.03856	0.00237712	0.0347383	0
SP68_25095	141.013	-0.521361	0.370694	-1.40645	0.159591	0.358323	0
SP68_07470	6226.41	-0.520676	0.24106	-2.15995	0.0307769	0.149052	0
SP68_16390	41.3564	-0.519454	0.38618	-1.34511	0.17859	0.38408	0
SP68_18630	5840.6	-0.518839	0.185916	-2.79071	0.00525928	0.0545503	0
SP68_22905	1892.29	-0.517985	0.193211	-2.68093	0.00734186	0.0671214	0
SP68_10405	230.005	-0.516805	0.241093	-2.14359	0.0320657	0.151394	0
SP68_13915	420.538	-0.515719	0.175125	-2.94486	0.003231	0.0410464	0
SP68_15645	6405.55	-0.515676	0.204817	-2.51774	0.011811	0.0864519	0
SP68_05730	881.505	-0.515533	0.142136	-3.62703	0.0002867	0.00749308	0
SP68_15205	9.06696	-0.515138	0.546014	-0.943452	0.34545	NA	0
SP68_10915	1010.7	-0.51506	0.200039	-2.5748	0.0100298	0.0785077	0
SP68_04265	272.763	-0.514175	0.282636	-1.81921	0.0688787	0.220603	0
SP68_16460	69.008	-0.514125	0.260208	-1.97582	0.0481747	0.184197	0
SP68_07065	1311.91	-0.513424	0.213677	-2.40281	0.0162698	0.106306	0
SP68_05120	43.8476	-0.512973	0.36151	-1.41897	0.155907	0.354063	0
SP68_00315	90.5963	-0.512196	0.296482	-1.72758	0.0840635	0.248836	0
SP68_10620	472.429	-0.51148	0.158828	-3.22033	0.00128044	0.0228113	0
SP68_06210	907.922	-0.511382	0.213016	-2.40067	0.016365	0.106626	0
SP68_07860	954.947	-0.508084	0.177155	-2.86802	0.0041305	0.0480093	0
SP68_11970	11551.9	-0.508028	0.194859	-2.60715	0.00912982	0.0759614	0
SP68_01710	720.394	-0.507363	0.240109	-2.11305	0.0345964	0.156292	0
SP68_05595	2097.37	-0.506742	0.203907	-2.48517	0.0129491	0.0920163	0
SP68_05030	880.111	-0.506165	0.20599	-2.45723	0.0140013	0.0959555	0
SP68_08120	1995.87	-0.505502	0.310833	-1.62628	0.10389	0.278428	0
SP68_09425	8202.95	-0.50483	0.30417	-1.6597	0.096975	0.270202	0
SP68_20295	8204.68	-0.502895	0.113876	-4.41616	1.00468e-05	0.000497132	0
SP68_21490	227.842	-0.502217	0.31963	-1.57125	0.116125	0.29684	0
SP68_14085	3319.86	-0.501598	0.167871	-2.98799	0.00280817	0.0382676	0
SP68_19730	6234.6	-0.501014	0.194031	-2.58214	0.00981898	0.0777784	0
SP68_17745	2988.86	-0.500946	0.849086	-0.589983	0.555202	0.721958	0
SP68_20565	729.139	-0.499821	0.278142	-1.797	0.0723357	0.227593	0
SP68_17910	31.4519	-0.499611	0.309307	-1.61526	0.106254	0.282248	0
SP68_16615	9.73737	-0.496808	0.659584	-0.753214	0.451321	NA	0
SP68_15800	2247.4	-0.496778	0.239145	-2.07731	0.0377728	0.162993	0
SP68_04205	668.004	-0.496263	0.253442	-1.95809	0.0502195	0.186264	0
SP68_10090	3878.78	-0.49579	0.274905	-1.8035	0.0713098	0.226049	0
SP68_02910	94.7021	-0.495557	0.245631	-2.01749	0.0436445	0.175871	0
SP68_11000	836.818	-0.495334	0.204505	-2.42211	0.0154305	0.102412	0
SP68_21200	136.626	-0.495283	0.250123	-1.98016	0.0476853	0.183633	0
SP68_01330	191.653	-0.495043	0.262805	-1.88369	0.0596065	0.203799	0
SP68_25225	1480.18	-0.495043	0.175417	-2.8221	0.00477106	0.0523008	0
SP68_02575	60.2285	-0.494967	0.319861	-1.54744	0.121756	0.305447	0
SP68_21325	435.622	-0.493731	0.207685	-2.37731	0.0174396	0.110499	0
SP68_11420	2356.03	-0.493293	0.241388	-2.04357	0.0409962	0.169936	0
SP68_04065	2508.15	-0.493055	0.229431	-2.14903	0.031632	0.150575	0
SP68_22850	773.948	-0.492401	0.299183	-1.64582	0.0998009	0.27286	0
SP68_19170	2605.94	-0.492282	0.182663	-2.69502	0.00703839	0.0654779	0
SP68_02275	4660.86	-0.492168	0.266357	-1.84777	0.0646354	0.213919	0
SP68_21215	440.391	-0.491607	0.222146	-2.21299	0.0268982	0.138565	0
SP68_00850	34.0707	-0.488224	0.342843	-1.42405	0.154433	0.351916	0
SP68_11795	15140.2	-0.487782	0.236012	-2.06677	0.038756	0.164748	0
SP68_17690	559.356	-0.487599	0.268372	-1.81688	0.0692361	0.221192	0
SP68_22855	1561.34	-0.486456	0.282365	-1.72279	0.0849257	0.249936	0
SP68_05745	299.725	-0.485234	0.212362	-2.28493	0.0223167	0.126983	0
SP68_18305	1311.97	-0.484431	0.24902	-1.94535	0.0517332	0.189034	0
SP68_07745	82.4619	-0.484195	0.34431	-1.40628	0.159642	0.358323	0
SP68_21145	30.0475	-0.483884	0.338114	-1.43113	0.152394	0.348506	0
SP68_08090	3614.25	-0.483441	0.229331	-2.10804	0.0350272	0.157175	0
SP68_08495	1647.73	-0.483353	0.232377	-2.08004	0.037522	0.162916	0
SP68_07205	591.548	-0.482718	0.176559	-2.73403	0.00625643	0.0611886	0
SP68_01525	43.2972	-0.481985	0.251319	-1.91782	0.0551335	0.195683	0
SP68_02905	21.0285	-0.481721	0.371096	-1.2981	0.194252	0.401165	0
SP68_06350	35.6941	-0.48171	0.368924	-1.30572	0.191649	0.39727	0
SP68_24010	743.647	-0.481194	0.240159	-2.00365	0.045108	0.179887	0
SP68_15315	80.6093	-0.48104	0.292381	-1.64525	0.0999185	0.27302	0
SP68_03205	37.7308	-0.478089	0.362556	-1.31866	0.187282	0.393727	0
SP68_14205	324.773	-0.477431	0.150925	-3.16337	0.00155952	0.0259509	0
SP68_04200	57.5203	-0.47723	0.298426	-1.59916	0.109786	0.287402	0
SP68_20755	7200.41	-0.476879	0.164219	-2.90393	0.00368507	0.0449793	0
SP68_22645	2846	-0.475885	0.12563	-3.78798	0.000151878	0.00450376	0
SP68_02570	72.8231	-0.475724	0.416717	-1.1416	0.25362	0.466871	0
SP68_04885	69.148	-0.475457	0.324465	-1.46535	0.142824	0.336208	0
SP68_20800	753.564	-0.475235	0.186239	-2.55175	0.0107183	0.0819549	0
SP68_12370	473.776	-0.475062	0.15769	-3.01264	0.00258986	0.0364145	0
SP68_05740	1320.04	-0.473965	0.158257	-2.9949	0.00274532	0.0377972	0
SP68_18105	45.4643	-0.473628	0.331904	-1.427	0.153579	0.350325	0
SP68_24945	6.59628	-0.473263	0.766146	-0.61772	0.53676	NA	0
SP68_14090	2575.56	-0.473193	0.218099	-2.16962	0.0300355	0.147343	0
SP68_22090	1033.38	-0.473048	0.20004	-2.36476	0.0180416	0.111877	0
SP68_12565	1394.05	-0.472994	0.2396	-1.9741	0.0483708	0.184286	0
SP68_03610	20.4373	-0.472012	0.460364	-1.0253	0.30522	0.515136	0
SP68_23265	165.345	-0.471718	0.204495	-2.30674	0.0210692	0.123377	0
SP68_05715	466.683	-0.471592	0.188249	-2.50516	0.0122397	0.088887	0
SP68_03265	38.2139	-0.471514	0.431374	-1.09305	0.274371	0.484926	0
SP68_08955	6.38629	-0.469867	0.740209	-0.634776	0.525574	NA	0
SP68_09685	417.982	-0.469408	0.18312	-2.56338	0.0103657	0.0803213	0
SP68_05305	1395.09	-0.46827	0.319089	-1.46752	0.142234	0.335336	0
SP68_23390	7810.77	-0.46746	0.147212	-3.17543	0.00149615	0.0251903	0
SP68_05585	773.251	-0.466852	0.213843	-2.18315	0.0290247	0.143756	0
SP68_16395	29.3407	-0.466416	0.404593	-1.1528	0.248992	0.461658	0
SP68_10635	911.01	-0.465253	0.16007	-2.90657	0.00365416	0.04472	0
SP68_22025	74.0674	-0.464782	0.252522	-1.84056	0.065686	0.21528	0
SP68_19335	1597.11	-0.464659	0.273635	-1.6981	0.089489	0.25771	0
SP68_09210	350.149	-0.464262	0.255214	-1.81911	0.0688948	0.220603	0
SP68_08230	330.252	-0.463348	0.193281	-2.39727	0.0165177	0.107043	0
SP68_02900	7.24801	-0.463221	0.717533	-0.645574	0.518555	NA	0
SP68_05785	1942.8	-0.463067	0.158765	-2.91669	0.00353765	0.0437572	0
SP68_08005	24032.8	-0.461683	0.21062	-2.19202	0.0283778	0.141715	eutA
SP68_25455	521.963	-0.460878	0.264781	-1.7406	0.0817538	0.244944	0
SP68_17875	226.557	-0.45908	0.242412	-1.8938	0.0582516	0.201414	0
SP68_08275	15645.6	-0.458687	0.134183	-3.41837	0.000629964	0.0133931	0
SP68_05870	65.1287	-0.458532	0.290454	-1.57868	0.11441	0.29438	0
SP68_10630	807.792	-0.458302	0.177768	-2.57809	0.0099347	0.0782928	0
SP68_18450	1543.01	-0.45811	0.171073	-2.67787	0.00740921	0.0676036	0
SP68_20260	2231.25	-0.458096	0.134542	-3.40486	0.000661992	0.0139199	0
SP68_00635	859.501	-0.457757	0.236409	-1.93629	0.0528319	0.19146	0
SP68_09575	667.832	-0.456157	0.278332	-1.6389	0.101235	0.275385	0
SP68_10095	3421.69	-0.455836	0.238491	-1.91133	0.0559618	0.197438	0
SP68_19895	138.714	-0.455123	0.242509	-1.87673	0.0605551	0.205691	0
SP68_01720	890.748	-0.45469	0.257935	-1.76281	0.077933	0.237114	0
SP68_09900	12.9632	-0.454352	0.507997	-0.894398	0.371109	NA	0
SP68_21020	36.2056	-0.453951	0.283973	-1.59857	0.109915	0.287433	0
SP68_01655	38.8973	-0.453517	0.370977	-1.22249	0.221521	0.430876	0
SP68_17400	757.655	-0.453465	0.161497	-2.80788	0.00498694	0.0535257	0
SP68_20285	197.823	-0.453343	0.172795	-2.62359	0.00870084	0.0735833	0
SP68_19780	1071.04	-0.452691	0.1918	-2.36023	0.0182637	0.112801	0
SP68_06215	1576.13	-0.452056	0.256656	-1.76133	0.078182	0.237282	0
SP68_22005	701.017	-0.451074	0.183149	-2.46288	0.0137825	0.0951609	0
SP68_04260	25.1141	-0.450954	0.389451	-1.15792	0.246895	0.459613	0
SP68_11180	869.021	-0.450866	0.244827	-1.84157	0.0655378	0.215172	0
SP68_12065	203.949	-0.450669	0.171189	-2.63258	0.00847383	0.0723246	0
SP68_10290	11.1991	-0.450585	0.565437	-0.796879	0.425522	NA	0
SP68_01195	87.9554	-0.448887	0.36206	-1.23982	0.215044	0.424038	0
SP68_22385	957.859	-0.448472	0.210855	-2.12692	0.0334266	0.154941	0
SP68_18745	4018.17	-0.447781	0.216318	-2.07002	0.0384509	0.163939	0
SP68_10600	69016.2	-0.447346	0.150916	-2.96421	0.00303461	0.039647	fimA
SP68_13040	12725.2	-0.445307	0.132836	-3.35231	0.000801407	0.0159798	0
SP68_01885	169.847	-0.444745	0.21679	-2.0515	0.0402181	0.168218	0
SP68_04675	224.156	-0.444582	0.254851	-1.74448	0.0810759	0.24386	0
SP68_01285	465.441	-0.444309	0.224313	-1.98076	0.0476187	0.183633	0
SP68_05270	3386.6	-0.444261	0.189364	-2.34607	0.0189727	0.115332	0
SP68_09680	1407	-0.444114	0.164696	-2.69657	0.00700569	0.0654714	0
SP68_23065	1370.76	-0.443959	0.183271	-2.42242	0.0154177	0.102412	0
SP68_23555	93.6806	-0.443816	0.307823	-1.44179	0.149362	0.34462	0
SP68_18370	2461.07	-0.44371	0.193201	-2.29663	0.0216401	0.124978	0
SP68_02805	133.557	-0.443225	0.200151	-2.21445	0.0267977	0.13851	0
SP68_09200	143.891	-0.442065	0.171127	-2.58325	0.00978746	0.0777784	0
SP68_19905	11.6076	-0.441166	0.532202	-0.828946	0.407135	NA	0
SP68_07975	2960.18	-0.44082	0.16564	-2.66132	0.00778351	0.0690596	0
SP68_25235	797.058	-0.440095	0.164464	-2.67594	0.00745204	0.0677272	0
SP68_21915	3076.31	-0.439731	0.244527	-1.79829	0.0721306	0.2273	0
SP68_21360	63.2695	-0.439255	0.289545	-1.51706	0.129253	0.316864	0
SP68_09095	76.4707	-0.439033	0.28781	-1.52543	0.127152	0.312709	0
SP68_21425	292.348	-0.438868	0.316596	-1.38621	0.165683	0.367426	0
SP68_23625	561.705	-0.438258	0.147564	-2.96996	0.00297843	0.0392491	0
SP68_04745	11.3388	-0.436661	0.591998	-0.737606	0.460754	NA	0
SP68_15180	13.4529	-0.436517	0.494182	-0.883312	0.377068	NA	0
SP68_13500	667.753	-0.436501	0.296372	-1.47281	0.140802	0.334025	0
SP68_20745	4160.06	-0.435857	0.281343	-1.5492	0.121334	0.30524	0
SP68_22400	506.329	-0.435481	0.206677	-2.10706	0.0351125	0.157175	modB
SP68_22655	5127.05	-0.435257	0.124925	-3.48415	0.000493707	0.0111955	0
SP68_23700	331.435	-0.434984	0.266935	-1.62955	0.103197	0.277901	0
SP68_21745	17.9944	-0.434797	0.408304	-1.06488	0.286928	NA	0
SP68_19970	1.20451	-0.434136	1.72237	-0.252057	0.800997	NA	0
SP68_23550	121.726	-0.434051	0.246148	-1.76338	0.0778369	0.237046	0
SP68_11645	168.621	-0.433779	0.232571	-1.86515	0.0621609	0.209116	0
SP68_07110	117.731	-0.433375	0.218019	-1.98779	0.0468352	0.183144	0
SP68_04050	773.16	-0.43303	0.219778	-1.97031	0.0488028	0.184938	0
SP68_07835	2480.28	-0.432726	0.212731	-2.03415	0.0419364	0.17235	0
SP68_04130	92.1258	-0.432554	0.216753	-1.9956	0.045977	0.181941	0
SP68_07505	1186.49	-0.431753	0.215736	-2.00131	0.0453594	0.180707	0
SP68_03095	2518.32	-0.431712	0.146317	-2.95053	0.00317229	0.0407639	0
SP68_15610	1095.85	-0.431185	0.200868	-2.14661	0.0318243	0.150963	0
SP68_21265	394.45	-0.430944	0.261335	-1.64901	0.0991461	0.272357	0
SP68_03135	286.706	-0.430223	0.158515	-2.71408	0.006646	0.0635215	0
SP68_08080	342.971	-0.429855	0.159636	-2.69271	0.00708733	0.065572	0
SP68_23780	944.974	-0.429418	0.195035	-2.20175	0.0276832	0.140112	0
SP68_04460	1413.46	-0.428858	0.154347	-2.77853	0.00546052	0.0561743	0
SP68_22775	603.184	-0.427113	0.167955	-2.54302	0.0109898	0.0834789	0
SP68_07080	755.695	-0.426858	0.244157	-1.74829	0.0804138	0.242184	0
SP68_14705	1186.9	-0.424994	0.232701	-1.82636	0.0677968	0.218916	0
SP68_05075	12614.8	-0.424948	0.307873	-1.38027	0.167503	0.369128	0
SP68_08150	5044.49	-0.424585	0.191167	-2.22101	0.0263501	0.13727	0
SP68_14105	3058.22	-0.424384	0.172436	-2.46111	0.0138509	0.0953489	0
SP68_04410	2983.9	-0.424265	0.251803	-1.68491	0.0920064	0.260638	0
SP68_09125	603.788	-0.424147	0.226008	-1.87669	0.0605602	0.205691	0
SP68_02595	231.135	-0.423514	0.17561	-2.41168	0.0158793	0.104343	0
SP68_11380	976.047	-0.423398	0.187319	-2.2603	0.0238025	0.130601	0
SP68_06780	1093.82	-0.422553	0.384203	-1.09981	0.271413	0.48251	0
SP68_06200	70.4832	-0.422317	0.24909	-1.69544	0.0899917	0.257965	0
SP68_20665	325.329	-0.42106	0.178921	-2.35332	0.0186066	0.114308	0
SP68_21700	867.463	-0.420594	0.209021	-2.01222	0.0441973	0.177495	0
SP68_05205	1024.73	-0.419362	0.161004	-2.60467	0.0091962	0.0761031	emtA
SP68_20025	291.763	-0.419303	0.275411	-1.52246	0.127893	0.313863	0
SP68_11035	1656.09	-0.418991	0.18393	-2.278	0.0227267	0.128047	0
SP68_23965	1288.69	-0.418828	0.130117	-3.21886	0.00128702	0.0228113	0
SP68_06715	593.917	-0.418795	0.181139	-2.31201	0.0207773	0.122129	0
SP68_11350	1728.83	-0.417983	0.199055	-2.09984	0.0357431	0.158836	0
SP68_25305	1790.4	-0.416415	0.249562	-1.66858	0.0952003	0.267393	0
SP68_01635	122.436	-0.416096	0.328238	-1.26767	0.204917	0.41233	0
SP68_09250	1396.92	-0.415429	0.201969	-2.05689	0.0396965	0.166488	0
SP68_23210	1919.25	-0.414736	0.174772	-2.37301	0.0176439	0.110822	0
SP68_22725	1071	-0.414037	0.103668	-3.99388	6.50018e-05	0.00229988	0
SP68_07725	2021.97	-0.413504	0.147902	-2.7958	0.00517718	0.0543803	0
SP68_11775	1149.91	-0.413472	0.223964	-1.84616	0.0648696	0.213919	0
SP68_11745	804.286	-0.413024	0.276959	-1.49128	0.135888	0.326046	0
SP68_13855	2689.93	-0.412769	0.285997	-1.44326	0.148947	0.34417	0
SP68_06370	3655.71	-0.41222	0.208281	-1.97915	0.0477993	0.183633	0
SP68_10270	4796.97	-0.412097	0.230222	-1.79	0.0734546	0.229131	0
SP68_03835	498.796	-0.411907	0.352805	-1.16752	0.243	0.45663	0
SP68_07915	422.142	-0.411807	0.233836	-1.7611	0.0782221	0.237282	0
SP68_16445	2174.25	-0.411684	0.138447	-2.97359	0.00294338	0.0392394	0
SP68_09170	6334.81	-0.411209	0.211464	-1.94459	0.0518248	0.189071	0
SP68_21680	388.255	-0.411157	0.238704	-1.72246	0.084987	0.249936	0
SP68_07540	1049.97	-0.411042	0.185234	-2.21905	0.0264836	0.137347	0
SP68_02215	137.2	-0.409845	0.338564	-1.21054	0.226072	0.436846	0
SP68_02650	140.332	-0.409253	0.212586	-1.92511	0.054215	0.193667	0
SP68_11560	1185.68	-0.408396	0.284235	-1.43683	0.150768	0.346818	0
SP68_03050	256.15	-0.408379	0.183349	-2.22733	0.0259253	0.136002	0
SP68_14555	153.186	-0.408185	0.258251	-1.58057	0.113976	0.294181	0
SP68_16095	1155.52	-0.408092	0.210361	-1.93996	0.052385	0.190513	0
SP68_08580	307839	-0.407729	0.170545	-2.39074	0.0168144	0.108282	0
SP68_09175	314.339	-0.406599	0.26861	-1.51372	0.130098	0.317925	0
SP68_08040	18546.3	-0.406538	0.320245	-1.26946	0.204278	0.41173	0
SP68_22880	1077.9	-0.406118	0.239769	-1.69379	0.0903046	0.258348	0
SP68_23430	8124.49	-0.405873	0.147079	-2.75955	0.00578803	0.0582074	0
SP68_09455	4200.09	-0.405757	0.180841	-2.24372	0.0248503	0.133207	0
SP68_06615	1058.52	-0.405498	0.23899	-1.69671	0.0897509	0.25788	0
SP68_02330	35.0255	-0.405268	0.357515	-1.13357	0.256976	0.470613	0
SP68_22330	996.936	-0.404944	0.115387	-3.50945	0.000449043	0.0103864	0
SP68_08015	19639.5	-0.404638	0.348363	-1.16154	0.245422	0.45908	0
SP68_12505	9861.2	-0.404303	0.139618	-2.89579	0.00378205	0.045748	0
SP68_00345	19.6003	-0.404201	0.45196	-0.894329	0.371146	0.571458	0
SP68_04870	77.8665	-0.403796	0.245726	-1.64328	0.100325	0.27397	0
SP68_16185	162.282	-0.403621	0.206149	-1.95791	0.05024	0.186264	0
SP68_08840	6.37447	-0.402942	0.697884	-0.577376	0.563685	NA	0
SP68_08805	130.367	-0.40263	0.204851	-1.96548	0.0493583	0.185334	0
SP68_15310	5576.68	-0.40256	0.160992	-2.5005	0.0124018	0.0895684	0
SP68_01730	224.374	-0.401233	0.193556	-2.07295	0.0381769	0.163524	0
SP68_19765	782.251	-0.401142	0.198491	-2.02096	0.0432843	0.174982	0
SP68_04030	988.486	-0.401055	0.19524	-2.05417	0.0399593	0.167287	0
SP68_18815	1936.94	-0.40059	0.250837	-1.59701	0.110263	0.287808	0
SP68_01950	675.312	-0.400575	0.17525	-2.28574	0.0222697	0.126871	0
SP68_05320	990.153	-0.400131	0.173913	-2.30076	0.0214053	0.124071	0
SP68_01890	1389.86	-0.399723	0.134614	-2.96941	0.00298374	0.0392491	0
SP68_05255	1555.59	-0.39898	0.189409	-2.10645	0.0351657	0.157175	0
SP68_04380	76.0018	-0.398284	0.438418	-0.908458	0.363637	0.56582	0
SP68_10365	366.94	-0.396041	0.264889	-1.49512	0.134883	0.325103	0
SP68_25765	95.5932	-0.396011	0.314332	-1.25985	0.207724	0.414909	0
SP68_06205	109.555	-0.395966	0.276033	-1.43449	0.151433	0.34714	0
SP68_13195	790.013	-0.395443	0.21196	-1.86565	0.0620903	0.209116	0
SP68_24540	606.322	-0.395278	0.237974	-1.66101	0.0967108	0.270057	0
SP68_14220	362.308	-0.395264	0.253099	-1.5617	0.118359	0.300181	0
SP68_20525	996.658	-0.394939	0.156786	-2.51897	0.0117698	0.0864519	0
SP68_10540	132.917	-0.394674	0.254003	-1.55382	0.120228	0.30359	0
SP68_24930	5.05288	-0.393712	0.781	-0.504113	0.614182	NA	0
SP68_07995	22876.8	-0.393623	0.167669	-2.34761	0.0188941	0.115213	0
SP68_01555	22.2175	-0.393519	0.435641	-0.903309	0.366362	0.567769	0
SP68_18400	1276.49	-0.393379	0.143532	-2.7407	0.00613082	0.0604716	0
SP68_03650	21.0965	-0.393058	0.36165	-1.08685	0.277105	0.4863	0
SP68_22640	3254.59	-0.392779	0.160555	-2.44639	0.0144295	0.0980186	0
SP68_23015	615.748	-0.392597	0.170537	-2.30212	0.0213286	0.123952	0
SP68_01585	709.253	-0.392409	0.197896	-1.98291	0.0473778	0.183633	0
SP68_20120	7145.13	-0.391886	0.145931	-2.68542	0.00724381	0.0664878	0
SP68_04985	211.01	-0.391873	0.244328	-1.60388	0.10874	0.286113	0
SP68_04850	2647.97	-0.390996	0.189493	-2.06339	0.039076	0.165233	0
SP68_05115	50.9757	-0.390959	0.312553	-1.25086	0.210986	0.418158	0
SP68_16135	36.455	-0.389636	0.321684	-1.21124	0.225804	0.43677	0
SP68_00495	79.4469	-0.38891	0.305534	-1.27289	0.203059	0.410834	0
SP68_17100	6451.96	-0.388469	0.137462	-2.826	0.00471333	0.0520323	0
SP68_06285	29.5387	-0.388244	0.447758	-0.867084	0.385896	0.583003	0
SP68_06400	1306.62	-0.387575	0.285528	-1.3574	0.174656	0.379858	0
SP68_02615	182.951	-0.386449	0.291285	-1.3267	0.184607	0.39105	0
SP68_09495	3549.65	-0.386426	0.204931	-1.88564	0.0593435	0.203538	0
SP68_22110	920.267	-0.386275	0.199701	-1.93426	0.0530807	0.191712	0
SP68_22660	3897.83	-0.386242	0.128246	-3.01173	0.00259766	0.0364145	0
SP68_07345	2484.18	-0.386208	0.234343	-1.64804	0.0993435	0.272574	0
SP68_01295	1662.54	-0.384872	0.304938	-1.26213	0.206902	0.413982	0
SP68_03755	26.377	-0.384751	0.341599	-1.12632	0.260028	0.474326	0
SP68_20790	2638.21	-0.382176	0.171802	-2.22451	0.026114	0.136323	0
SP68_22805	854.075	-0.381983	0.237851	-1.60598	0.108279	0.285538	0
SP68_23980	16435.6	-0.381656	0.194739	-1.95983	0.0500156	0.186264	0
SP68_02175	41.592	-0.379804	0.310406	-1.22357	0.221114	0.430502	0
SP68_19330	406.096	-0.379165	0.231358	-1.63887	0.101241	0.275385	0
SP68_21850	2853.35	-0.378229	0.199028	-1.90038	0.0573837	0.199742	tatE
SP68_04580	921.527	-0.377801	0.171101	-2.20806	0.0272399	0.139394	0
SP68_03180	131.41	-0.376849	0.243216	-1.54944	0.121276	0.30524	0
SP68_03485	1996.47	-0.376554	0.141283	-2.66525	0.00769304	0.0687027	0
SP68_04810	3914.9	-0.375902	0.154308	-2.43604	0.0148489	0.0999867	0
SP68_24805	22.2065	-0.374794	0.410583	-0.912833	0.36133	0.564319	0
SP68_08405	6299.46	-0.37395	0.171861	-2.17589	0.0295634	0.145645	0
SP68_03465	656.188	-0.373636	0.252334	-1.48072	0.138681	0.33069	0
SP68_22165	1150.08	-0.373374	0.233266	-1.60064	0.109457	0.287045	0
SP68_15990	238.863	-0.372499	0.29354	-1.26899	0.204445	0.411739	0
SP68_00170	1937.41	-0.372198	0.245681	-1.51496	0.129782	0.31732	0
SP68_08420	562.769	-0.37218	0.203721	-1.82691	0.0677131	0.218896	0
SP68_15365	1441.45	-0.37175	0.218419	-1.702	0.088755	0.256773	0
SP68_23020	550.948	-0.371723	0.164379	-2.26137	0.023736	0.130601	0
SP68_18710	9683.23	-0.371288	0.178963	-2.07466	0.0380177	0.162993	0
SP68_02990	544.958	-0.370347	0.224543	-1.64934	0.0990783	0.272333	0
SP68_01745	246.092	-0.370226	0.226768	-1.63262	0.102548	0.27725	0
SP68_14195	2798.54	-0.37021	0.149375	-2.47839	0.0131976	0.0930669	0
SP68_24075	1215.87	-0.370167	0.171204	-2.16215	0.0306068	0.148726	0
SP68_22545	33.1567	-0.37002	0.428871	-0.862778	0.38826	0.585427	0
SP68_18565	311.284	-0.369912	0.198381	-1.86465	0.0622299	0.209116	0
SP68_20670	759.156	-0.369861	0.199514	-1.85381	0.0637658	0.211607	0
SP68_02480	343.923	-0.369238	0.180183	-2.04924	0.0404391	0.168381	0
SP68_09245	121.517	-0.368755	0.210095	-1.75518	0.0792284	0.239786	0
SP68_01660	306.385	-0.368418	0.184563	-1.99616	0.0459164	0.181857	0
SP68_02225	9.52099	-0.368211	0.610593	-0.603039	0.546483	NA	0
SP68_02040	391.17	-0.367632	0.193267	-1.9022	0.0571454	0.199258	0
SP68_23345	6115.12	-0.366869	0.223936	-1.63828	0.101363	0.275385	0
SP68_25105	223.198	-0.366485	0.254773	-1.43848	0.150299	0.346071	0
SP68_01085	55.589	-0.366018	0.375806	-0.973956	0.330079	0.537845	0
SP68_22955	2516.83	-0.365596	0.135872	-2.69074	0.00712933	0.0658289	0
SP68_12860	3488.47	-0.365124	0.178762	-2.04252	0.0411004	0.170215	0
SP68_02200	166.792	-0.364863	0.226506	-1.61083	0.107217	0.284232	0
SP68_24025	1910.92	-0.364707	0.195753	-1.8631	0.0624488	0.209467	0
SP68_19210	18.2365	-0.364311	0.568326	-0.641025	0.521507	NA	0
SP68_19315	4080.36	-0.362828	0.173334	-2.09323	0.0363283	0.160035	0
SP68_01725	39.3107	-0.361981	0.311429	-1.16232	0.245105	0.458679	0
SP68_12150	7536.73	-0.361915	0.102792	-3.52085	0.000430163	0.0101012	0
SP68_12125	4367.53	-0.36169	0.151919	-2.38081	0.0172746	0.110072	0
SP68_15125	389.858	-0.361617	0.201017	-1.79894	0.0720287	0.227133	0
SP68_13520	356.345	-0.361574	0.195691	-1.84768	0.0646484	0.213919	0
SP68_08350	199.936	-0.360981	0.191143	-1.88854	0.058954	0.202767	0
SP68_06850	213.57	-0.360634	0.168741	-2.1372	0.0325821	0.152247	0
SP68_01770	113.456	-0.360582	0.248718	-1.44976	0.147124	0.342004	0
SP68_24230	276.619	-0.359873	0.197327	-1.82374	0.0681908	0.219368	0
SP68_01785	436.53	-0.359812	0.210139	-1.71225	0.0868499	0.253884	0
SP68_20110	4996.65	-0.358569	0.133432	-2.68728	0.00720363	0.0662505	0
SP68_24105	2360.1	-0.357385	0.148629	-2.40454	0.0161928	0.106102	0
SP68_11030	1483.14	-0.356458	0.125921	-2.83079	0.00464329	0.0517587	0
SP68_03320	3023.17	-0.356433	0.170245	-2.09364	0.0362917	0.160035	0
SP68_01220	99.7762	-0.356015	0.351153	-1.01385	0.310656	0.520121	0
SP68_18040	86.15	-0.354998	0.195619	-1.81474	0.0695634	0.221931	0
SP68_24890	31.0786	-0.354587	0.380671	-0.931479	0.351606	0.555868	0
SP68_00485	89.9155	-0.353676	0.321637	-1.09961	0.271502	0.48251	0
SP68_21405	33.2702	-0.353469	0.365421	-0.967293	0.333398	0.539831	0
SP68_16310	2018.07	-0.353307	0.154019	-2.29392	0.0217951	0.125548	0
SP68_16150	24.0759	-0.353283	0.400216	-0.88273	0.377382	0.575971	0
SP68_01180	189.104	-0.352196	0.232973	-1.51175	0.130599	0.31859	0
SP68_20720	1234.78	-0.35184	0.142909	-2.46199	0.0138169	0.0952564	0
SP68_06775	471.198	-0.351712	0.305999	-1.14939	0.250395	0.463517	0
SP68_09510	1274.13	-0.351641	0.2805	-1.25362	0.209979	0.416893	0
SP68_06185	309.212	-0.351038	0.219967	-1.59586	0.110519	0.288035	0
SP68_07575	4120.29	-0.351032	0.235151	-1.49279	0.135492	0.325759	0
SP68_13345	1386.62	-0.350817	0.156172	-2.24635	0.0246817	0.133207	0
SP68_06120	1643.09	-0.349795	0.233174	-1.50015	0.133576	0.323352	0
SP68_13635	1649.38	-0.349111	0.172635	-2.02225	0.0431506	0.174807	0
SP68_09730	1809.35	-0.34903	0.242353	-1.44017	0.14982	0.345153	0
SP68_25330	2428.23	-0.348528	0.162786	-2.14102	0.0322722	0.151719	0
SP68_15905	14983.9	-0.348178	0.140348	-2.48083	0.0131078	0.092717	0
SP68_18330	3124.77	-0.34808	0.23905	-1.4561	0.145365	0.339455	0
SP68_11955	1228.97	-0.347458	0.291646	-1.19137	0.23351	0.44545	0
SP68_23705	61.9318	-0.347274	0.292084	-1.18895	0.234458	0.446523	0
SP68_06195	413.947	-0.346711	0.195081	-1.77727	0.0755238	0.233226	0
SP68_03825	321.795	-0.346271	0.23163	-1.49493	0.134932	0.325103	0
SP68_07645	3563.56	-0.346098	0.186537	-1.85539	0.0635406	0.211163	0
SP68_22960	1856.76	-0.34531	0.233744	-1.4773	0.139595	0.332324	0
SP68_18085	58.4455	-0.345264	0.271986	-1.26942	0.204292	0.41173	0
SP68_05210	1049.89	-0.344878	0.174021	-1.98182	0.047499	0.183633	0
SP68_03305	982.212	-0.344877	0.184045	-1.87387	0.0609478	0.206553	0
SP68_18455	4767.81	-0.344527	0.176658	-1.95024	0.0511469	0.187705	0
SP68_04635	1359.43	-0.344526	0.132832	-2.5937	0.00949501	0.0771155	0
SP68_11375	1474.76	-0.343238	0.162922	-2.10676	0.0351388	0.157175	0
SP68_06725	107.994	-0.343135	0.294159	-1.16649	0.243415	0.45681	0
SP68_06940	398.266	-0.343134	0.174182	-1.96997	0.0488422	0.184938	0
SP68_09450	73.389	-0.342696	0.279997	-1.22393	0.220979	0.430421	0
SP68_03810	13.5209	-0.342414	0.501332	-0.683008	0.494602	NA	0
SP68_19985	127.745	-0.342189	0.179089	-1.91072	0.0560412	0.197446	livG
SP68_13745	139.896	-0.341371	0.210412	-1.62239	0.104719	0.27921	0
SP68_25080	666.049	-0.340993	0.242781	-1.40453	0.16016	0.359312	0
SP68_20760	2821.84	-0.340647	0.13811	-2.46649	0.0136445	0.0950596	0
SP68_23495	224.048	-0.34043	0.174323	-1.95287	0.0508354	0.187105	0
SP68_21180	46.3267	-0.340023	0.380436	-0.89377	0.371445	0.571458	0
SP68_24745	739.1	-0.339571	0.159407	-2.13022	0.0331539	0.154451	0
SP68_21575	62.0084	-0.339322	0.326137	-1.04043	0.29814	0.507618	0
SP68_05295	1837.58	-0.339192	0.153414	-2.21096	0.0270388	0.138979	0
SP68_03585	213.951	-0.338917	0.297795	-1.13809	0.255085	0.46882	0
SP68_22135	889.728	-0.338676	0.236657	-1.43109	0.152406	0.348506	0
SP68_07360	1158.16	-0.338396	0.268581	-1.25994	0.207691	0.414909	0
SP68_07990	22412.5	-0.336246	0.136972	-2.45485	0.0140943	0.0961865	0
SP68_21605	464.52	-0.336147	0.338641	-0.992636	0.320887	0.528328	entE
SP68_21435	498.127	-0.335282	0.174857	-1.91746	0.0551795	0.195683	0
SP68_20510	3313.47	-0.334882	0.128272	-2.61072	0.00903513	0.0754371	0
SP68_07010	1455.08	-0.334514	0.140534	-2.3803	0.0172986	0.110074	0
SP68_08180	1908.32	-0.333874	0.178814	-1.86716	0.0618796	0.208793	0
SP68_07305	312.078	-0.33303	0.185627	-1.79408	0.0728003	0.228167	0
SP68_14395	133.847	-0.333002	0.210918	-1.57883	0.114376	0.29438	0
SP68_03820	18.4698	-0.33285	0.467939	-0.711309	0.476893	0.661898	0
SP68_00420	127.657	-0.332594	0.252028	-1.31967	0.186945	0.393287	0
SP68_16190	6096.97	-0.331709	0.11773	-2.81755	0.00483923	0.0527979	0
SP68_06100	722.042	-0.331544	0.223635	-1.48252	0.138201	0.329886	0
SP68_17870	259.373	-0.331509	0.200501	-1.65341	0.0982484	0.271342	0
SP68_20085	168.665	-0.331497	0.343267	-0.965711	0.334189	0.540167	0
SP68_03580	125.539	-0.331315	0.225108	-1.4718	0.141074	0.334156	0
SP68_13950	5144.26	-0.331223	0.157856	-2.09826	0.0358826	0.159302	0
SP68_11410	1088.86	-0.330747	0.19954	-1.65755	0.097409	0.270314	0
SP68_23110	3976.38	-0.330242	0.195219	-1.69165	0.0907128	0.259195	0
SP68_10870	3827.91	-0.329808	0.200967	-1.64111	0.100775	0.274872	0
SP68_17485	16.8961	-0.329687	0.548028	-0.601589	0.547448	NA	0
SP68_20290	522.408	-0.328883	0.214851	-1.53075	0.125831	0.310782	0
SP68_15655	706.088	-0.328766	0.198695	-1.65463	0.0979997	0.271068	0
SP68_24720	402.885	-0.32823	0.266752	-1.23047	0.218521	0.428069	0
SP68_09655	5185.13	-0.327899	0.167912	-1.9528	0.0508437	0.187105	0
SP68_07820	4918.04	-0.327715	0.176176	-1.86016	0.0628629	0.209815	0
SP68_08865	5.93581	-0.326907	0.671402	-0.486901	0.626328	NA	0
SP68_04685	383.196	-0.326422	0.128786	-2.53461	0.0112573	0.0841367	0
SP68_04190	663.303	-0.325843	0.153349	-2.12485	0.0335995	0.155207	0
SP68_24855	91.1933	-0.324975	0.218642	-1.48634	0.13719	0.32849	0
SP68_17925	2855.03	-0.324961	0.247472	-1.31312	0.189141	0.395376	0
SP68_20310	4207.62	-0.324902	0.163733	-1.98434	0.0472177	0.183428	0
SP68_05590	2113.89	-0.324334	0.154725	-2.09619	0.0360654	0.159865	0
SP68_21695	151.722	-0.323171	0.199607	-1.61904	0.105439	0.280616	0
SP68_10245	987.469	-0.323113	0.278401	-1.1606	0.245804	0.459245	0
SP68_02890	61.1928	-0.323062	0.243483	-1.32683	0.184564	0.39105	benD
SP68_05350	6024.08	-0.322959	0.13614	-2.37226	0.0176798	0.110822	0
SP68_22595	1380.83	-0.322542	0.171318	-1.88271	0.0597394	0.203952	0
SP68_01815	59.8265	-0.322525	0.257889	-1.25063	0.211068	0.418158	0
SP68_02490	87.0541	-0.322188	0.243255	-1.32449	0.185341	0.391681	0
SP68_23335	3383.16	-0.322083	0.147206	-2.18797	0.0286719	0.142773	0
SP68_10240	1793.06	-0.321742	0.212374	-1.51498	0.129778	0.31732	0
SP68_03395	4647.58	-0.321605	0.200048	-1.60764	0.107915	0.285102	0
SP68_12270	462.527	-0.321581	0.188449	-1.70646	0.0879223	0.255581	0
SP68_16035	3345.11	-0.321531	0.15168	-2.1198	0.0340229	0.155207	0
SP68_03355	864.056	-0.321158	0.20948	-1.53312	0.125246	0.309503	0
SP68_12025	4309.65	-0.321131	0.144281	-2.22572	0.0260326	0.13623	0
SP68_20995	1400.19	-0.321111	0.323425	-0.992844	0.320786	0.528328	0
SP68_03795	18.1962	-0.320875	0.476414	-0.673522	0.500615	NA	0
SP68_09855	1016.03	-0.320184	0.245933	-1.30192	0.192944	0.399177	0
SP68_23920	2584.37	-0.319617	0.196586	-1.62584	0.103984	0.278428	0
SP68_16450	3123.77	-0.319523	0.214079	-1.49254	0.135557	0.325759	0
SP68_10070	3008.75	-0.318497	0.246099	-1.29418	0.195603	0.401726	0
SP68_04135	57.1332	-0.318389	0.297434	-1.07045	0.284415	0.495064	0
SP68_01120	433.788	-0.318201	0.31138	-1.02191	0.306826	0.516324	0
SP68_00935	2297.41	-0.31811	0.249958	-1.27265	0.203141	0.410834	0
SP68_10825	372.689	-0.317897	0.161819	-1.96452	0.0494702	0.185509	0
SP68_07325	2851.13	-0.317354	0.160962	-1.97161	0.0486546	0.184938	0
SP68_19305	79.6899	-0.316236	0.304403	-1.03887	0.298864	0.508475	0
SP68_21610	338.223	-0.316181	0.238231	-1.32721	0.18444	0.39105	0
SP68_04565	1584.95	-0.31608	0.174796	-1.80828	0.0705627	0.224654	0
SP68_07365	5379.99	-0.314268	0.18215	-1.72533	0.0844678	0.249361	0
SP68_23835	3387.4	-0.313893	0.163109	-1.92444	0.0542997	0.19382	0
SP68_09030	35.9655	-0.313664	0.28437	-1.10301	0.270022	0.482197	0
SP68_00940	108.115	-0.31357	0.266383	-1.17714	0.23914	0.451984	0
SP68_08545	4430.47	-0.313554	0.179816	-1.74375	0.0812031	0.244084	0
SP68_16405	255.61	-0.313159	0.183807	-1.70373	0.0884308	0.256316	0
SP68_06245	2840.88	-0.312876	0.154077	-2.03065	0.0422903	0.172822	0
SP68_22780	1258.68	-0.312742	0.181618	-1.72197	0.0850743	0.250034	0
SP68_17260	489.142	-0.31259	0.159236	-1.96306	0.0496393	0.185848	0
SP68_08185	5843.13	-0.312474	0.1119	-2.79244	0.00523114	0.0543803	0
SP68_14470	113.946	-0.312266	0.250599	-1.24608	0.212736	0.420742	0
SP68_23515	2949.45	-0.31215	0.207012	-1.50788	0.131585	0.319886	0
SP68_23730	127.329	-0.312148	0.173319	-1.801	0.0717033	0.226653	0
SP68_03995	74.64	-0.311867	0.342681	-0.910081	0.36278	0.565343	0
SP68_22080	31.0374	-0.311518	0.369918	-0.842128	0.399716	0.595519	tcuB
SP68_07230	1234.75	-0.310983	0.134075	-2.31946	0.0203699	0.120193	0
SP68_25250	2287.45	-0.31084	0.180458	-1.72251	0.0849773	0.249936	0
SP68_11905	100.823	-0.310751	0.242172	-1.28318	0.199428	0.407128	0
SP68_17305	94.8223	-0.310619	0.274969	-1.12965	0.258623	0.472881	0
SP68_09235	6095.75	-0.310582	0.11998	-2.58862	0.00963611	0.0773454	0
SP68_09465	5111.31	-0.3101	0.176953	-1.75244	0.0796981	0.240655	0
SP68_00360	40.1853	-0.30961	0.294744	-1.05044	0.293516	0.503638	0
SP68_03700	1374.55	-0.309357	0.123705	-2.50077	0.0123922	0.0895684	0
SP68_00640	724.488	-0.309279	0.321045	-0.963351	0.335371	0.541133	0
SP68_04730	927.933	-0.30877	0.139237	-2.21758	0.0265836	0.137711	0
SP68_21825	5597.63	-0.308682	0.164187	-1.88007	0.0600991	0.204877	0
SP68_03630	689.618	-0.307207	0.137498	-2.23427	0.0254656	0.134895	0
SP68_03640	87.4092	-0.307148	0.241929	-1.26958	0.204235	0.41173	0
SP68_24590	2065.84	-0.306961	0.287627	-1.06722	0.285873	0.496274	0
SP68_21060	1081.26	-0.306951	0.265878	-1.15448	0.248304	0.461091	0
SP68_20930	3070.42	-0.306793	0.136696	-2.24435	0.02481	0.133207	0
SP68_13515	142.171	-0.306657	0.225955	-1.35716	0.174732	0.379858	0
SP68_01600	2325.19	-0.306468	0.148631	-2.06194	0.0392138	0.165431	0
SP68_09690	274.446	-0.305486	0.24104	-1.26737	0.205024	0.412343	0
SP68_10730	220.21	-0.305268	0.154191	-1.9798	0.047726	0.183633	0
SP68_22600	857.564	-0.305036	0.199661	-1.52777	0.12657	0.31162	0
SP68_18430	421.882	-0.304588	0.137605	-2.2135	0.0268635	0.13854	0
SP68_24800	94.5577	-0.304423	0.273321	-1.1138	0.265367	0.477914	0
SP68_05215	3411.34	-0.303879	0.184037	-1.65118	0.098701	0.272104	0
SP68_03785	23.195	-0.303651	0.403102	-0.753286	0.451278	0.640176	0
SP68_06935	2103.62	-0.3034	0.176061	-1.72327	0.0848404	0.249936	0
SP68_15030	716.173	-0.303164	0.148636	-2.03965	0.0413855	0.170784	0
SP68_08035	11250.3	-0.30315	0.206605	-1.46729	0.142297	0.335336	0
SP68_21600	390.973	-0.302628	0.313705	-0.96469	0.3347	0.540805	0
SP68_13445	3146.63	-0.302206	0.128002	-2.36095	0.018228	0.112731	0
SP68_20325	4276.42	-0.301991	0.150326	-2.00891	0.0445467	0.178418	0
SP68_14465	116.765	-0.301945	0.271576	-1.11182	0.266214	0.478278	0
SP68_21375	21.1418	-0.301815	0.479269	-0.62974	0.528865	0.701825	0
SP68_07770	5820.29	-0.301801	0.135564	-2.22626	0.0259967	0.136196	0
SP68_23245	3217.69	-0.301072	0.133117	-2.26171	0.0237154	0.130601	0
SP68_04950	4.4548	-0.300352	0.92542	-0.324557	0.745516	NA	0
SP68_00105	1678.63	-0.300181	0.182182	-1.6477	0.0994143	0.272574	0
SP68_16760	863.673	-0.300086	0.196424	-1.52775	0.126575	0.31162	0
SP68_14075	32638.1	-0.300074	0.184229	-1.62881	0.103352	0.27797	0
SP68_02845	494.955	-0.30006	0.164155	-1.8279	0.0675639	0.21872	0
SP68_09985	813.605	-0.299867	0.180463	-1.66165	0.0965822	0.269963	0
SP68_11255	365.813	-0.299846	0.152502	-1.96618	0.0492773	0.18518	0
SP68_01760	38.5738	-0.299697	0.293498	-1.02112	0.307197	0.516554	0
SP68_08490	781.956	-0.299636	0.159476	-1.87888	0.0602604	0.205125	0
SP68_04120	98.5692	-0.29932	0.320714	-0.933292	0.350669	0.555535	0
SP68_21495	550.739	-0.298728	0.135428	-2.2058	0.0273978	0.139462	0
SP68_22195	704.326	-0.29859	0.166209	-1.79647	0.0724205	0.227593	0
SP68_21410	115.661	-0.298378	0.330191	-0.903653	0.36618	0.567769	0
SP68_24645	1035.46	-0.298245	0.0972308	-3.0674	0.00215932	0.0325221	0
SP68_06730	952.441	-0.298059	0.155076	-1.92201	0.054604	0.194756	0
SP68_13275	484.496	-0.296794	0.31075	-0.955091	0.339532	0.545562	0
SP68_08530	6712.09	-0.296742	0.153313	-1.93553	0.0529251	0.191574	0
SP68_14430	51.4328	-0.295652	0.334407	-0.88411	0.376637	0.575214	0
SP68_13495	537.298	-0.295582	0.185328	-1.59491	0.110732	0.288428	0
SP68_06815	1191.86	-0.295557	0.215701	-1.37022	0.170619	0.373361	0
SP68_07295	1971.68	-0.295145	0.244585	-1.20671	0.227542	0.438588	0
SP68_05670	4099.29	-0.294663	0.168379	-1.75	0.0801182	0.241451	0
SP68_08940	64.8954	-0.294523	0.289148	-1.01859	0.308398	0.517782	0
SP68_05325	1108.96	-0.294109	0.212126	-1.38648	0.165599	0.367416	0
SP68_14410	348.819	-0.294028	0.15155	-1.94015	0.052362	0.190513	0
SP68_23275	1971.97	-0.293989	0.186881	-1.57313	0.115688	0.296117	0
SP68_08010	25573	-0.29395	0.148599	-1.97814	0.0479129	0.183633	0
SP68_03770	80.8066	-0.293706	0.227964	-1.28838	0.197613	0.404852	0
SP68_10640	2844.78	-0.293366	0.172015	-1.70547	0.0881073	0.25586	0
SP68_22940	642.957	-0.292967	0.238208	-1.22988	0.218742	0.428069	0
SP68_04280	167.686	-0.292186	0.156851	-1.86283	0.0624868	0.209467	0
SP68_19120	1870.73	-0.291923	0.158944	-1.83664	0.0662637	0.216327	0
SP68_05820	2642.94	-0.291636	0.188195	-1.54965	0.121226	0.30524	0
SP68_06380	772.037	-0.291337	0.206346	-1.41189	0.157982	0.357194	0
SP68_09045	41.103	-0.291303	0.29018	-1.00387	0.315441	0.524212	0
SP68_14445	407.98	-0.291226	0.235062	-1.23893	0.215372	0.424142	0
SP68_18315	2801.58	-0.290756	0.150349	-1.93387	0.0531289	0.191712	0
SP68_23010	1317.56	-0.290225	0.178866	-1.62258	0.104678	0.27921	0
SP68_18980	477.077	-0.290164	0.172353	-1.68355	0.0922689	0.261062	0
SP68_22085	61.8169	-0.289938	0.26224	-1.10562	0.268892	0.481943	0
SP68_11995	539.139	-0.289937	0.161169	-1.79897	0.0720238	0.227133	0
SP68_11790	19072.7	-0.289741	0.225986	-1.28212	0.1998	0.407389	0
SP68_21230	150.18	-0.289664	0.244048	-1.18692	0.235261	0.447499	0
SP68_13800	871.699	-0.289309	0.222614	-1.2996	0.193738	0.400282	0
SP68_19165	4743.46	-0.289202	0.15673	-1.84522	0.0650052	0.214031	0
SP68_23365	65.8891	-0.289197	0.307618	-0.940118	0.347157	0.553795	0
SP68_25015	2938.35	-0.288929	0.146261	-1.97543	0.0482194	0.184197	0
SP68_08570	882.096	-0.288912	0.123399	-2.34128	0.0192178	0.115928	0
SP68_02220	83.8953	-0.288442	0.336694	-0.856689	0.391617	0.588761	0
SP68_22170	1453.88	-0.288179	0.15888	-1.81382	0.0697058	0.222232	0
SP68_10475	792.347	-0.288135	0.207605	-1.3879	0.165167	0.367158	0
SP68_16085	1124.48	-0.287779	0.138924	-2.07149	0.038313	0.163733	0
SP68_12285	749.789	-0.287558	0.237207	-1.21226	0.225411	0.43648	0
SP68_19445	4277.24	-0.287261	0.182072	-1.57774	0.114626	0.294589	0
SP68_22965	1080.79	-0.287087	0.194347	-1.47719	0.139626	0.332324	0
SP68_08520	2533.79	-0.286912	0.156504	-1.83326	0.0667646	0.217349	0
SP68_09760	278.456	-0.28687	0.82674	-0.346989	NA	NA	0
SP68_18515	235.263	-0.286293	0.184424	-1.55236	0.120575	0.304134	nhaA
SP68_18420	1334.57	-0.286221	0.213583	-1.34009	0.180216	0.3865	0
SP68_00335	43.1956	-0.285993	0.279735	-1.02237	0.306605	0.516324	0
SP68_06990	4803.65	-0.285993	0.183262	-1.56056	0.118627	0.300694	0
SP68_12880	882.24	-0.285865	0.182182	-1.56912	0.11662	0.297379	0
SP68_04365	207.958	-0.285756	0.217872	-1.31158	0.189663	0.396133	0
SP68_03520	1704.11	-0.284399	0.150271	-1.89258	0.0584139	0.201508	0
SP68_10265	1075.03	-0.283894	0.284227	-0.998826	0.317879	0.52631	0
SP68_10595	113.176	-0.28293	0.264495	-1.0697	0.284755	0.495137	0
SP68_00645	62.8985	-0.282837	0.306302	-0.923393	0.355803	0.559017	0
SP68_17730	9840.84	-0.28216	0.118202	-2.38711	0.0169816	0.108654	0
SP68_01095	1089.02	-0.28184	0.120122	-2.34628	0.0189616	0.115332	0
SP68_10080	2376.37	-0.28167	0.281915	-0.999134	0.31773	0.526251	0
SP68_06660	55.9739	-0.281669	0.293391	-0.960046	0.337032	0.543055	0
SP68_05525	3120.95	-0.28156	0.178815	-1.57459	0.115351	0.295568	0
SP68_19245	30.545	-0.279914	0.423591	-0.660811	0.508734	0.688409	0
SP68_08000	42797	-0.279846	0.134802	-2.07598	0.0378956	0.162993	0
SP68_01515	308.825	-0.278887	0.183021	-1.5238	0.127559	0.313234	0
SP68_12820	10975.4	-0.278459	0.146745	-1.89758	0.0577518	0.200477	0
SP68_21135	131.653	-0.27845	0.220479	-1.26293	0.206614	0.413855	0
SP68_07035	593.602	-0.277936	0.220106	-1.26274	0.206684	0.413855	0
SP68_14980	2421.89	-0.276842	0.181648	-1.52406	0.127495	0.313234	0
SP68_07215	718.33	-0.276475	0.175165	-1.57837	0.114481	0.29438	0
SP68_06160	566.46	-0.276413	0.137691	-2.00748	0.0446983	0.178562	0
SP68_00670	42.6812	-0.276287	0.342029	-0.807787	0.419213	0.61234	0
SP68_01570	466.844	-0.275955	0.171922	-1.60512	0.108468	0.285747	0
SP68_22180	771.957	-0.275848	0.256606	-1.07499	0.28238	0.492581	0
SP68_00320	1390.91	-0.275798	0.270888	-1.01812	0.308619	0.517782	0
SP68_05735	602.848	-0.275783	0.171517	-1.6079	0.107856	0.285102	0
SP68_21395	57.6493	-0.27578	0.312684	-0.881977	0.377789	0.576314	0
SP68_20865	657.949	-0.27563	0.13177	-2.09175	0.0364612	0.16018	0
SP68_23025	1349.88	-0.275461	0.1986	-1.38701	0.165438	0.36741	0
SP68_25395	4039.62	-0.275435	0.134345	-2.0502	0.0403447	0.168359	0
SP68_09180	124.109	-0.275247	0.190908	-1.44178	0.149365	0.34462	0
SP68_21670	155.719	-0.275143	0.231242	-1.18985	0.234106	0.446083	0
SP68_02345	66.434	-0.275117	0.261731	-1.05114	0.293192	0.503268	0
SP68_06165	450.614	-0.275024	0.168437	-1.6328	0.102511	0.27725	0
SP68_09300	326.36	-0.274778	0.300717	-0.913743	0.360852	0.563763	0
SP68_22980	2264.37	-0.274743	0.112225	-2.44815	0.0143591	0.0976839	0
SP68_12915	4081.12	-0.274578	0.205022	-1.33926	0.180486	0.38672	0
SP68_07980	19629.1	-0.274001	0.103314	-2.65212	0.0079987	0.069947	0
SP68_03735	99.2943	-0.273759	0.256011	-1.06932	0.284923	0.495137	0
SP68_00355	83.4813	-0.273641	0.246125	-1.11179	0.266227	0.478278	0
SP68_24735	257.388	-0.273439	0.193622	-1.41223	0.157882	0.357177	0
SP68_06315	9.35192	-0.273427	0.600782	-0.455119	0.649024	NA	0
SP68_08200	2231.43	-0.273426	0.166036	-1.64679	0.0996016	0.272574	0
SP68_21845	1994.59	-0.273349	0.120074	-2.2765	0.0228161	0.128091	0
SP68_09435	733.212	-0.273343	0.154995	-1.76356	0.0778054	0.237046	0
SP68_14515	26.7402	-0.273294	0.340379	-0.80291	0.422027	0.614702	0
SP68_23300	373.143	-0.272955	0.136999	-1.99238	0.0463291	0.182525	0
SP68_10845	696.382	-0.272778	0.205344	-1.3284	0.184047	0.39105	0
SP68_05755	4504.11	-0.272677	0.1456	-1.87278	0.0610986	0.206912	0
SP68_02775	56.1736	-0.272544	0.306202	-0.890078	0.373424	0.573155	0
SP68_18135	671.114	-0.272386	0.261437	-1.04188	0.297468	0.507407	0
SP68_23850	1545.17	-0.271788	0.110065	-2.46934	0.0135364	0.0947346	0
SP68_19755	1059.19	-0.271192	0.253363	-1.07037	0.284453	0.495064	0
SP68_06985	136.11	-0.271109	0.170446	-1.59058	0.111704	0.290057	0
SP68_20455	3376.09	-0.270963	0.214099	-1.2656	0.205657	0.4131	0
SP68_14375	145.713	-0.270807	0.327245	-0.827538	0.407932	0.603696	0
SP68_06975	21.1639	-0.270584	0.479513	-0.564289	0.572557	0.735464	0
SP68_21430	1860.54	-0.270291	0.236386	-1.14343	0.252861	0.466055	0
SP68_23185	5246.54	-0.270032	0.145165	-1.86018	0.0628604	0.209815	0
SP68_20090	4701.24	-0.269337	0.127766	-2.10805	0.0350264	0.157175	0
SP68_07350	3030.91	-0.268779	0.205364	-1.30879	0.190605	0.396399	0
SP68_00455	315.692	-0.268573	0.2886	-0.930606	0.352057	0.555868	0
SP68_11640	2008.26	-0.268267	0.244848	-1.09565	0.273232	0.484651	0
SP68_13610	771.913	-0.268185	0.174855	-1.53375	0.125091	0.30937	0
SP68_02060	50.1083	-0.267897	0.261096	-1.02605	0.30487	0.515094	0
SP68_00435	33.2531	-0.267506	0.402802	-0.664114	0.506617	0.686939	0
SP68_21320	1494.07	-0.267302	0.233683	-1.14387	0.252679	0.466055	0
SP68_21840	968.224	-0.267203	0.124174	-2.15185	0.0314093	0.150414	0
SP68_11130	269.852	-0.267125	0.218538	-1.22232	0.221585	0.430876	0
SP68_02360	14.8115	-0.266757	0.597335	-0.446578	0.65518	NA	0
SP68_14650	3353.82	-0.266384	0.114044	-2.33579	0.0195021	0.116861	0
SP68_06625	2254.07	-0.265916	0.127666	-2.08291	0.037259	0.162298	0
SP68_07735	274.487	-0.265507	0.153214	-1.73292	0.0831102	0.247087	0
SP68_24260	2837.53	-0.264736	0.14171	-1.86815	0.0617409	0.208714	0
SP68_07450	2988.07	-0.264647	0.145652	-1.81698	0.0692202	0.221192	0
SP68_15775	4636.76	-0.264619	0.135206	-1.95715	0.0503294	0.186264	0
SP68_20190	4175.71	-0.263962	0.131939	-2.00065	0.0454306	0.180707	0
SP68_21185	177.097	-0.263571	0.239511	-1.10046	0.271133	0.48251	0
SP68_22340	1319.31	-0.263263	0.135259	-1.94636	0.0516116	0.188889	0
SP68_19475	1340.52	-0.26276	0.22679	-1.15861	0.246617	0.459582	0
SP68_18405	6179.53	-0.262361	0.165622	-1.58409	0.113172	0.292477	0
SP68_21550	72.7983	-0.261959	0.240214	-1.09052	0.275483	0.484926	0
SP68_14600	693.378	-0.261618	0.137075	-1.90858	0.0563165	0.197549	0
SP68_15835	3305.16	-0.261254	0.138482	-1.88656	0.0592197	0.203378	0
SP68_18225	2732.22	-0.259535	0.131125	-1.97929	0.047783	0.183633	0
SP68_07600	3041.95	-0.259532	0.151741	-1.71036	0.0871997	0.254342	0
SP68_13315	1727.75	-0.259339	0.113963	-2.27565	0.022867	0.128133	0
SP68_14070	11493.3	-0.259323	0.271352	-0.955671	0.339238	0.54528	0
SP68_19480	2946.89	-0.25904	0.142063	-1.82342	0.06824	0.219373	0
SP68_07925	1551.93	-0.258948	0.137438	-1.88412	0.0595494	0.203754	0
SP68_24740	271.339	-0.258812	0.212861	-1.21587	0.224035	0.434725	0
SP68_01290	1101.32	-0.25844	0.193013	-1.33898	0.180578	0.386738	0
SP68_00430	23.3886	-0.258229	0.360267	-0.716772	0.473515	0.6588	0
SP68_20875	1598.92	-0.258116	0.196111	-1.31617	0.188116	0.394479	0
SP68_14580	560.916	-0.257681	0.22935	-1.12353	0.261214	0.475639	0
SP68_16215	1439.26	-0.257397	0.189544	-1.35798	0.174471	0.379858	malG
SP68_11425	5219.19	-0.257278	0.204099	-1.26056	0.207469	0.414909	0
SP68_10055	1596.31	-0.256908	0.212644	-1.20816	0.226986	0.43801	0
SP68_15975	480.746	-0.256879	0.188494	-1.3628	0.172946	0.377644	0
SP68_16630	300.585	-0.256691	0.280018	-0.916694	0.359303	0.562673	0
SP68_13230	118.276	-0.25669	0.233386	-1.09985	0.271396	0.48251	livF
SP68_05770	3344.46	-0.256446	0.122555	-2.0925	0.0363937	0.160035	0
SP68_20735	5978.51	-0.255716	0.146008	-1.75138	0.0798797	0.240977	0
SP68_13845	2269.69	-0.254511	0.180933	-1.40666	0.159529	0.358323	0
SP68_17915	383.434	-0.254107	0.170181	-1.49316	0.135396	0.325759	0
SP68_21010	201.193	-0.254019	0.166063	-1.52965	0.126102	0.310955	0
SP68_21735	37.1443	-0.25395	0.36463	-0.696459	0.486142	0.669313	0
SP68_17355	885.516	-0.25374	0.128489	-1.97479	0.0482918	0.184286	0
SP68_00425	34.9298	-0.253419	0.36939	-0.686046	0.492684	0.675105	0
SP68_20320	10219.2	-0.253044	0.141968	-1.7824	0.0746841	0.232027	nusB
SP68_24045	4488.12	-0.252927	0.152413	-1.65948	0.0970181	0.270202	0
SP68_06670	26.6629	-0.2529	0.35982	-0.702851	0.482149	0.666792	0
SP68_20740	2708.84	-0.252804	0.141084	-1.79187	0.0731544	0.228907	0
SP68_00785	884.382	-0.252556	0.140678	-1.79528	0.072609	0.227876	0
SP68_01970	396.202	-0.251091	0.208936	-1.20176	0.229455	0.440536	0
SP68_08285	1657.95	-0.250212	0.152756	-1.63798	0.101426	0.275385	0
SP68_08455	1854.69	-0.249707	0.100471	-2.48535	0.0129423	0.0920163	0
SP68_12895	1982.44	-0.249311	0.143766	-1.73414	0.0828932	0.246601	0
SP68_11655	4194.27	-0.249231	0.122782	-2.02986	0.0423703	0.172824	0
SP68_07380	1292.51	-0.249071	0.152693	-1.63119	0.102851	0.277581	0
SP68_22700	1918.03	-0.24868	0.177749	-1.39905	0.161797	0.361406	0
SP68_08025	61964	-0.248673	0.202198	-1.22985	0.218754	0.428069	0
SP68_10325	576.832	-0.248287	0.174217	-1.42516	0.154111	0.351365	0
SP68_09460	4584.9	-0.248036	0.175978	-1.40947	0.158696	0.357459	0
SP68_20925	259.853	-0.247672	0.215688	-1.14829	0.250849	0.463694	0
SP68_01200	99.8698	-0.247658	0.278319	-0.889835	0.373554	0.573155	0
SP68_19290	12986.8	-0.247265	0.128415	-1.92552	0.0541643	0.193635	0
SP68_08465	1405.46	-0.24714	0.171039	-1.44493	0.148476	0.34377	0
SP68_04215	48.1045	-0.247018	0.336993	-0.733006	0.463555	0.651795	0
SP68_18830	2111.39	-0.245937	0.160026	-1.53686	0.124327	0.308719	0
SP68_14295	66.5536	-0.245789	0.511265	-0.480746	0.630697	0.77349	0
SP68_02975	336.673	-0.245726	0.184145	-1.33441	0.182068	0.389388	0
SP68_15260	9943.71	-0.245541	0.100836	-2.43505	0.0148898	0.100054	0
SP68_21565	34.5451	-0.245509	0.416365	-0.589647	0.555427	0.721958	0
SP68_06785	2699.11	-0.245204	0.189377	-1.2948	0.195391	0.401726	0
SP68_14975	3776.65	-0.245024	0.126488	-1.93713	0.0527291	0.191364	0
SP68_14720	531.833	-0.244818	0.186127	-1.31532	0.188401	0.394542	0
SP68_07605	2732.35	-0.24474	0.152168	-1.60835	0.107758	0.285102	flk
SP68_20345	6113.71	-0.244712	0.192987	-1.26802	0.20479	0.412253	0
SP68_23480	1595.93	-0.244543	0.154931	-1.5784	0.114473	0.29438	0
SP68_01835	406.408	-0.244529	0.198507	-1.23184	0.218007	0.427512	0
SP68_02770	121.914	-0.244493	0.339362	-0.720448	0.471249	0.657613	0
SP68_01665	715.448	-0.244452	0.199524	-1.22517	0.22051	0.43005	0
SP68_21165	59.4132	-0.244285	0.299267	-0.816278	0.414341	0.608683	0
SP68_10790	2124.89	-0.244239	0.142356	-1.71569	0.0862181	0.252593	0
SP68_19960	169.522	-0.244094	0.922604	-0.264571	NA	NA	0
SP68_05830	276.392	-0.243752	0.231453	-1.05314	0.292279	0.502633	0
SP68_09860	355.939	-0.242994	0.216556	-1.12208	0.261826	0.475639	0
SP68_20225	928.314	-0.242941	0.133556	-1.81902	0.0689087	0.220603	0
SP68_16055	1959.64	-0.242897	0.209591	-1.15891	0.246494	0.459582	0
SP68_14825	29640.7	-0.242724	0.200456	-1.21086	0.225951	0.436794	0
SP68_25075	447.769	-0.242538	0.146187	-1.6591	0.0970959	0.270256	0
SP68_03625	3729.11	-0.242356	0.102613	-2.36184	0.0181845	0.112612	0
SP68_14360	373.042	-0.241894	0.215769	-1.12108	0.262254	0.476134	0
SP68_14550	114.115	-0.24125	0.231858	-1.0405	0.298106	0.507618	0
SP68_03130	714.591	-0.240943	0.218397	-1.10323	0.269927	0.482197	0
SP68_08680	2494.12	-0.24045	0.141675	-1.69719	0.0896605	0.257781	tyrA
SP68_04350	182.22	-0.240306	0.243122	-0.988419	0.322948	0.530524	0
SP68_02080	55.8856	-0.240176	0.344488	-0.697198	0.485679	0.668875	0
SP68_13760	318.411	-0.239822	0.140075	-1.7121	0.0868782	0.253884	0
SP68_16415	67.0429	-0.239707	0.268078	-0.894169	0.371231	0.571458	0
SP68_13400	2125.31	-0.239438	0.255875	-0.93576	0.349397	0.554861	0
SP68_09665	38.4467	-0.239388	0.340145	-0.703782	0.481568	0.666189	0
SP68_10065	3323.89	-0.239183	0.207887	-1.15054	0.249921	0.462823	0
SP68_20365	1139.02	-0.238533	0.181043	-1.31755	0.187653	0.394046	0
SP68_14040	1940.93	-0.237232	0.158408	-1.4976	0.134238	0.324784	0
SP68_23865	16950.2	-0.237124	0.15856	-1.49549	0.134787	0.325103	0
SP68_02390	539.82	-0.237032	0.239559	-0.989449	0.322444	0.530073	0
SP68_04775	6026.27	-0.236969	0.129259	-1.83329	0.0667599	0.217349	0
SP68_02745	94.9752	-0.236911	0.277658	-0.853248	0.393522	0.590333	0
SP68_16905	1158.75	-0.236777	0.154094	-1.53658	0.124397	0.308724	0
SP68_06840	714.577	-0.236688	0.185428	-1.27644	0.2018	0.408905	0
SP68_17490	20.3426	-0.236479	0.382584	-0.618109	0.536504	0.706932	0
SP68_05060	53.4083	-0.236419	0.288244	-0.820205	0.412099	0.606474	0
SP68_03740	1447.12	-0.236417	0.129256	-1.82907	0.0673895	0.218308	0
SP68_09660	3151.26	-0.236363	0.153076	-1.54409	0.122567	0.306152	0
SP68_23460	4645.52	-0.236272	0.163745	-1.44293	0.14904	0.344213	0
SP68_21815	2169.88	-0.236258	0.192553	-1.22697	0.219833	0.429223	0
SP68_24970	165.343	-0.236027	0.164527	-1.43458	0.151406	0.34714	0
SP68_13320	3728.12	-0.235915	0.202352	-1.16586	0.24367	0.456917	0
SP68_25100	409.77	-0.23557	0.305546	-0.770979	0.440719	0.629832	0
SP68_09930	29.4561	-0.23472	0.381594	-0.615102	0.538487	0.707682	0
SP68_21105	139.362	-0.234631	0.303072	-0.774177	0.438826	0.629049	0
SP68_06385	889.771	-0.234607	0.170862	-1.37308	0.169728	0.372114	0
SP68_19900	21.634	-0.234549	0.418851	-0.559983	0.575491	0.737237	0
SP68_23400	1750.54	-0.234491	0.159512	-1.47006	0.141546	0.334711	0
SP68_06310	15.4427	-0.234475	0.564892	-0.415079	0.678084	NA	0
SP68_06150	3898.95	-0.234034	0.185034	-1.26482	0.205937	0.413151	0
SP68_15895	7131.65	-0.233936	0.178721	-1.30895	0.190551	0.396399	0
SP68_17290	123.205	-0.233726	0.205686	-1.13632	0.255821	0.469643	0
SP68_02695	655.6	-0.233359	0.161929	-1.44111	0.149552	0.344801	0
SP68_10865	3808	-0.233103	0.175692	-1.32677	0.184586	0.39105	0
SP68_24650	1221.45	-0.232995	0.192686	-1.2092	0.226587	0.437658	0
SP68_21080	335.687	-0.232988	0.380699	-0.612002	0.540536	0.708764	0
SP68_24750	136.823	-0.232593	0.186331	-1.24828	0.211929	0.419684	0
SP68_02920	108.838	-0.232577	0.182039	-1.27762	0.201382	0.408505	0
SP68_05450	488.225	-0.232274	0.195121	-1.19041	0.233887	0.445985	0
SP68_08875	19.4493	-0.231385	0.381634	-0.606303	0.544314	0.711902	0
SP68_12105	2867.61	-0.23133	0.246951	-0.936745	0.34889	0.554436	0
SP68_04740	116.489	-0.231223	0.263838	-0.876382	0.380823	0.57855	0
SP68_10400	659.99	-0.230937	0.161594	-1.42911	0.152971	0.349454	0
SP68_12290	7779.5	-0.230784	0.149773	-1.54089	0.123343	0.307261	0
SP68_05045	28.2113	-0.230368	0.339851	-0.67785	0.497867	0.680679	0
SP68_21380	38.5979	-0.229987	0.327618	-0.701998	0.48268	0.667128	0
SP68_20805	2319.33	-0.229813	0.283868	-0.809577	0.418183	0.612166	0
SP68_23710	20.0787	-0.229668	0.423912	-0.541782	0.587968	0.745189	0
SP68_02645	181.125	-0.229565	0.386905	-0.593337	0.552956	0.72015	0
SP68_09150	205.057	-0.229463	0.236112	-0.97184	0.33113	0.538275	0
SP68_09360	384.679	-0.22929	0.175372	-1.30745	0.19106	0.396632	0
SP68_17060	429.337	-0.22915	0.215983	-1.06096	0.288707	0.498619	0
SP68_11815	897.09	-0.229022	0.135086	-1.69538	0.0900033	0.257965	0
SP68_04370	202.788	-0.22868	0.209513	-1.09148	0.275061	0.484926	0
SP68_12975	219.303	-0.228621	0.233383	-0.979594	0.327286	0.534873	0
SP68_11135	176.923	-0.228577	0.254993	-0.896406	0.370036	0.570785	0
SP68_11615	937.102	-0.228567	0.11944	-1.91365	0.0556645	0.196718	0
SP68_02185	86.9948	-0.22821	0.322351	-0.707954	0.478974	0.664139	0
SP68_01040	15231.6	-0.227373	0.128268	-1.77264	0.0762892	0.234593	0
SP68_17620	812.859	-0.227352	0.139776	-1.62655	0.103833	0.278428	0
SP68_09970	76.3561	-0.227305	0.343378	-0.661967	0.507993	0.688133	fucU
SP68_03270	38.803	-0.227169	0.338272	-0.671558	0.501865	0.683233	0
SP68_09385	896.412	-0.227157	0.164452	-1.3813	0.167186	0.369128	0
SP68_23675	739.859	-0.227091	0.155382	-1.4615	0.143877	0.337342	0
SP68_20245	1111.4	-0.22706	0.23169	-0.980014	0.327079	0.534842	0
SP68_04010	337.462	-0.227019	0.299488	-0.758023	0.448437	0.63771	0
SP68_19310	137.556	-0.226915	0.227605	-0.996967	0.318781	0.526689	0
SP68_22550	121.671	-0.226877	0.210944	-1.07553	0.282137	0.492515	0
SP68_07580	12166.7	-0.22678	0.113735	-1.99394	0.0461588	0.182505	0
SP68_14225	417.273	-0.226593	0.164928	-1.37389	0.169477	0.371916	0
SP68_16110	705.398	-0.226182	0.210407	-1.07497	0.282387	0.492581	0
SP68_04540	3107.9	-0.22597	0.107236	-2.10723	0.0350977	0.157175	0
SP68_20950	28.6076	-0.225719	0.384584	-0.586918	0.557259	0.722905	0
SP68_16370	62.9024	-0.225545	0.309586	-0.728537	0.466285	0.654241	0
SP68_08020	25679.4	-0.22524	0.187728	-1.19982	0.230208	0.440838	0
SP68_09305	18917.8	-0.225086	0.152196	-1.47892	0.13916	0.331662	0
SP68_13510	651.577	-0.225045	0.22376	-1.00574	0.314541	0.523482	0
SP68_02660	783.891	-0.224991	0.129081	-1.74302	0.0813295	0.244194	0
SP68_10895	5966.8	-0.224686	0.0886213	-2.53535	0.0112336	0.0841367	0
SP68_07370	1500.9	-0.224637	0.209561	-1.07194	0.283747	0.494237	0
SP68_00920	1301.38	-0.224522	0.199187	-1.12719	0.259661	0.473843	0
SP68_13000	2053.54	-0.2237	0.139269	-1.60624	0.10822	0.285538	0
SP68_12925	4808.97	-0.223493	0.175634	-1.2725	0.203197	0.410834	0
SP68_04700	364.311	-0.223484	0.184217	-1.21316	0.225069	0.436001	0
SP68_13790	80.0086	-0.222745	0.249357	-0.89328	0.371707	0.571458	0
SP68_18540	2968.34	-0.222654	0.202657	-1.09868	0.271909	0.482861	0
SP68_25085	2912.91	-0.222614	0.199636	-1.1151	0.264807	0.477783	0
SP68_24755	160.914	-0.22233	0.178819	-1.24333	0.213748	0.422382	0
SP68_02605	368.53	-0.222193	0.249943	-0.888972	0.374018	0.573189	0
SP68_08345	3676.09	-0.221821	0.197531	-1.12297	0.261452	0.475639	0
SP68_00960	530.31	-0.221807	0.203051	-1.09237	0.27467	0.484926	0
SP68_16245	1135.5	-0.221735	0.118453	-1.87192	0.0612182	0.207166	0
SP68_25135	322.848	-0.221692	0.353029	-0.62797	0.530023	0.702547	0
SP68_06760	4368.48	-0.221461	0.136805	-1.61881	0.105489	0.280616	0
SP68_14385	180.691	-0.221393	0.187573	-1.1803	0.23788	0.451125	0
SP68_11385	330.186	-0.221387	0.161129	-1.37397	0.16945	0.371916	0
SP68_05230	2126.42	-0.221295	0.195796	-1.13023	0.258378	0.472621	0
SP68_08705	210.311	-0.221188	0.235634	-0.938694	0.347888	0.553795	0
SP68_06035	311.617	-0.221144	0.147911	-1.49511	0.134886	0.325103	0
SP68_18555	1732.39	-0.220393	0.219586	-1.00368	0.315535	0.524212	0
SP68_22530	161.012	-0.219869	0.23067	-0.953175	0.340502	0.545983	0
SP68_08775	6989.19	-0.219759	0.133434	-1.64695	0.0995679	0.272574	0
SP68_23830	3653.41	-0.219464	0.173395	-1.26569	0.205624	0.4131	0
SP68_14210	2154.51	-0.219231	0.114891	-1.90817	0.0563694	0.197549	0
SP68_06220	1202.06	-0.218826	0.28799	-0.75984	0.44735	0.636556	cobS
SP68_13820	197.403	-0.218545	0.264161	-0.827317	0.408057	0.603696	0
SP68_15045	15108	-0.218492	0.171404	-1.27472	0.202408	0.409957	0
SP68_23395	5005.41	-0.218105	0.109418	-1.99333	0.0462259	0.182525	0
SP68_23435	6096.58	-0.217873	0.141083	-1.54429	0.122519	0.306152	0
SP68_17960	292.9	-0.217785	0.164142	-1.32682	0.18457	0.39105	0
SP68_25275	390.502	-0.217676	0.141937	-1.53361	0.125125	0.30937	0
SP68_08710	145.724	-0.217675	0.17585	-1.23784	0.215774	0.424572	0
SP68_20845	855.047	-0.217457	0.203771	-1.06716	0.285899	0.496274	0
SP68_02580	341.856	-0.217347	0.216602	-1.00344	0.315649	0.524212	0
SP68_12280	2997.13	-0.21716	0.115443	-1.88109	0.0599593	0.204551	0
SP68_16520	756.059	-0.217154	0.180453	-1.20339	0.228827	0.439931	0
SP68_13905	185.017	-0.217061	0.234327	-0.926316	0.354282	0.557423	0
SP68_05110	80.5474	-0.217052	0.28044	-0.77397	0.438949	0.629049	0
SP68_23295	6455.64	-0.215354	0.152497	-1.41218	0.157896	0.357177	0
SP68_07940	265.295	-0.215155	0.952974	-0.225773	NA	NA	0
SP68_11620	22459.7	-0.215055	0.18213	-1.18078	0.237692	0.45101	gldA
SP68_24615	471.799	-0.214858	0.257917	-0.83305	0.404817	0.600989	0
SP68_03645	560.409	-0.214463	0.132785	-1.61512	0.106285	0.282248	0
SP68_21160	22.6007	-0.214415	0.416105	-0.515291	0.60635	0.759706	0
SP68_22975	1382.93	-0.214249	0.194489	-1.1016	0.270635	0.482372	0
SP68_04975	129.086	-0.214206	0.223112	-0.96008	0.337015	0.543055	0
SP68_12600	16976.9	-0.213244	0.1622	-1.3147	0.188612	0.394626	0
SP68_18530	4785.27	-0.213122	0.104484	-2.03976	0.0413743	0.170784	0
SP68_17225	30074.8	-0.21306	0.160631	-1.32639	0.18471	0.39105	0
SP68_18685	2896.09	-0.213029	0.205335	-1.03747	0.299515	0.508839	0
SP68_15715	1834.35	-0.213022	0.15775	-1.35037	0.176896	0.383062	0
SP68_10650	390.552	-0.2123	0.18689	-1.13596	0.255973	0.469643	0
SP68_18215	4133.29	-0.212103	0.112175	-1.89082	0.0586485	0.202027	0
SP68_15150	1911.26	-0.211878	0.194034	-1.09197	0.274848	0.484926	0
SP68_01125	484.751	-0.211235	0.180907	-1.16765	0.24295	0.45663	0
SP68_02325	37.682	-0.210858	0.304396	-0.692712	0.48849	0.671148	0
SP68_21795	2138.89	-0.209835	0.136175	-1.54092	0.123336	0.307261	0
SP68_13690	3700.49	-0.209549	0.124576	-1.6821	0.0925497	0.261536	0
SP68_10350	2579.42	-0.209493	0.170411	-1.22934	0.218944	0.428174	0
SP68_10005	490.289	-0.20931	0.182332	-1.14796	0.250986	0.463694	0
SP68_07500	1882.78	-0.209095	0.149383	-1.39973	0.161594	0.361128	0
SP68_09225	447.033	-0.209041	0.14898	-1.40314	0.160574	0.35989	0
SP68_15360	1592	-0.208963	0.155076	-1.34749	0.177822	0.383445	0
SP68_04160	18.0789	-0.208849	0.465523	-0.448634	0.653696	NA	0
SP68_11980	7987.23	-0.208154	0.179497	-1.15965	0.24619	0.459582	0
SP68_20160	1275.86	-0.208139	0.186837	-1.11401	0.265273	0.477914	0
SP68_10660	594.543	-0.208019	0.253805	-0.819599	0.412445	0.606474	0
SP68_15290	2433.73	-0.208011	0.185736	-1.11993	0.262745	0.476316	0
SP68_08470	1357.6	-0.208006	0.0999959	-2.08015	0.0375122	0.162916	0
SP68_16435	422.11	-0.207884	0.132654	-1.56712	0.117087	0.297934	0
SP68_15640	3184.27	-0.207645	0.130914	-1.58611	0.112714	0.291781	0
SP68_06235	2791.14	-0.207594	0.156133	-1.3296	0.183649	0.39105	0
SP68_02300	121.27	-0.207464	0.208988	-0.992708	0.320852	0.528328	0
SP68_01475	1517.13	-0.207324	0.155811	-1.33062	0.183315	0.39105	0
SP68_05645	2988.81	-0.207221	0.207644	-0.997965	0.318297	0.526624	0
SP68_02240	5.00902	-0.207189	0.876521	-0.236376	0.813141	NA	0
SP68_01190	123.551	-0.20661	0.30987	-0.666763	0.504924	0.686387	0
SP68_08085	1088.44	-0.205894	0.176788	-1.16464	0.244164	0.457289	0
SP68_05485	1600.26	-0.205728	0.13596	-1.51315	0.130241	0.318107	0
SP68_03620	597.888	-0.205663	0.196251	-1.04796	0.294657	0.504287	0
SP68_23165	8510.92	-0.205251	0.115395	-1.77869	0.0752906	0.232927	0
SP68_00550	850.452	-0.205232	0.115168	-1.78202	0.0747452	0.232061	0
SP68_10315	15782.1	-0.204923	0.180442	-1.13567	0.256093	0.469643	0
SP68_12580	12996.5	-0.204495	0.12088	-1.69171	0.0907006	0.259195	0
SP68_01955	1294.39	-0.204475	0.182835	-1.11836	0.263413	0.476366	0
SP68_19620	3975.13	-0.204276	0.155883	-1.31044	0.190047	0.396299	0
SP68_12310	2349.6	-0.204152	0.117903	-1.73152	0.083359	0.247668	0
SP68_21755	14.6271	-0.203763	0.500881	-0.406809	0.684148	NA	0
SP68_06095	984.926	-0.2032	0.137695	-1.47573	0.140017	0.332842	0
SP68_15195	52.6272	-0.203019	0.261717	-0.77572	0.437915	0.628711	0
SP68_14425	43.9558	-0.202895	0.290928	-0.697406	0.485549	0.668875	0
SP68_23475	5186.54	-0.202816	0.170654	-1.18846	0.234652	0.446708	0
SP68_02540	131.887	-0.202587	0.245269	-0.825976	0.408818	0.603696	0
SP68_22690	2368.77	-0.202356	0.134067	-1.50937	0.131204	0.319474	0
SP68_19285	982.071	-0.202205	0.197829	-1.02212	0.306726	0.516324	0
SP68_05435	2973.32	-0.202167	0.106443	-1.8993	0.0575245	0.200082	0
SP68_11395	1969.38	-0.201906	0.181107	-1.11484	0.264918	0.477783	0
SP68_01590	891.694	-0.20171	0.130317	-1.54783	0.121663	0.305447	0
SP68_14450	1062.39	-0.201083	0.144766	-1.38902	0.164826	0.366579	0
SP68_24250	7586.32	-0.200844	0.128231	-1.56627	0.117285	0.298273	0
SP68_19945	62.7843	-0.200767	0.229502	-0.874795	0.381685	0.5791	0
SP68_20005	154.468	-0.200763	0.180713	-1.11095	0.26659	0.478559	0
SP68_18740	17930.9	-0.200652	0.148513	-1.35108	0.17667	0.382799	0
SP68_00095	212.758	-0.200526	0.190571	-1.05223	0.292693	0.50297	0
SP68_19160	3137.7	-0.200413	0.151051	-1.32679	0.184577	0.39105	0
SP68_09615	221.406	-0.200075	0.156363	-1.27956	0.2007	0.408464	0
SP68_20575	480.613	-0.200058	0.267252	-0.748575	0.454113	0.642818	0
SP68_11145	226.569	-0.199975	0.215601	-0.927522	0.353656	0.557216	0
SP68_23560	462.208	-0.199459	0.164279	-1.21415	0.224692	0.435483	0
SP68_17510	18.3422	-0.199231	0.552555	-0.360563	0.718426	NA	0
SP68_17395	5212.83	-0.199044	0.121937	-1.63235	0.102605	0.27725	0
SP68_22920	1608.15	-0.198815	0.120289	-1.65281	0.0983693	0.271513	0
SP68_03065	195.518	-0.198806	0.212942	-0.933618	0.350501	0.555535	0
SP68_06085	982.106	-0.198536	0.172097	-1.15363	0.248653	0.4614	0
SP68_23570	142.472	-0.198282	0.192738	-1.02876	0.303591	0.513496	0
SP68_12570	6924.21	-0.198277	0.124056	-1.59829	0.109979	0.287437	0
SP68_23740	3044.25	-0.198025	0.119396	-1.65856	0.0972038	0.270284	0
SP68_09050	59.0392	-0.197923	0.267841	-0.738957	0.459933	0.648872	0
SP68_03590	185.892	-0.197844	0.247526	-0.799283	0.424126	0.615822	0
SP68_23490	1205.44	-0.197823	0.14909	-1.32687	0.184552	0.39105	0
SP68_19300	140.635	-0.197733	0.227816	-0.867952	0.385421	0.582475	0
SP68_02565	431.975	-0.197657	0.230653	-0.856946	0.391475	0.58874	0
SP68_20170	1177.42	-0.196953	0.141443	-1.39245	0.163786	0.364968	0
SP68_25145	120.029	-0.19681	0.310816	-0.633203	0.526601	0.700356	0
SP68_25720	570.955	-0.196589	0.26811	-0.733238	0.463413	0.651794	0
SP68_12190	4039.99	-0.196587	0.180692	-1.08797	0.27661	0.485985	0
SP68_10690	344.261	-0.196543	0.224474	-0.875573	0.381262	0.578648	0
SP68_11740	3894.9	-0.196143	0.0915945	-2.14143	0.0322396	0.151719	0
SP68_07260	1831.5	-0.196089	0.116161	-1.68808	0.0913955	0.25996	0
SP68_25020	3071.8	-0.195922	0.118786	-1.64937	0.0990714	0.272333	0
SP68_01880	38.1698	-0.195398	0.340264	-0.574255	0.565795	0.729664	0
SP68_08135	15216.3	-0.195363	0.117625	-1.6609	0.0967326	0.270057	0
SP68_08510	1111.41	-0.195295	0.133295	-1.46513	0.142885	0.336208	acpS
SP68_24070	4296.05	-0.195261	0.0980335	-1.99178	0.0463957	0.182525	0
SP68_00440	274.85	-0.194762	0.208612	-0.93361	0.350505	0.555535	0
SP68_11310	4540.1	-0.194392	0.114014	-1.70499	0.0881962	0.255957	0
SP68_05085	34961.7	-0.194139	0.145615	-1.33324	0.182454	0.390033	0
SP68_01465	525.406	-0.194114	0.274031	-0.708364	0.478719	0.664034	0
SP68_11440	1127.87	-0.193964	0.165672	-1.17077	0.241691	0.455423	0
SP68_08045	30508.7	-0.193788	0.220929	-0.877151	0.380404	0.578105	0
SP68_15790	3386.68	-0.193502	0.137992	-1.40226	0.160837	0.360131	0
SP68_05140	106.812	-0.193264	0.331477	-0.583041	0.559866	0.725128	0
SP68_04480	204.358	-0.192968	0.145504	-1.3262	0.184773	0.39105	0
SP68_18935	6221.22	-0.192956	0.136359	-1.41505	0.157053	0.356141	0
SP68_22105	741.647	-0.192763	0.139488	-1.38193	0.166992	0.368914	0
SP68_17515	7.49175	-0.192614	0.719222	-0.267809	0.788847	NA	0
SP68_05020	175.646	-0.192565	0.1944	-0.990558	0.321902	0.529746	0
SP68_18345	3171.29	-0.191822	0.105885	-1.81161	0.0700465	0.223165	0
SP68_22755	932.786	-0.191758	0.131325	-1.46018	0.144241	0.337682	0
SP68_11340	5599.73	-0.191676	0.138244	-1.3865	0.165593	0.367416	0
SP68_10395	576.742	-0.191242	0.176231	-1.08518	0.277844	0.486858	0
SP68_00470	253.636	-0.191205	0.165022	-1.15866	0.246593	0.459582	0
SP68_18335	937.396	-0.190764	0.209137	-0.912149	0.36169	0.5645	0
SP68_23770	395.257	-0.19071	0.210877	-0.904363	0.365803	0.567769	0
SP68_23765	221.306	-0.189989	0.185346	-1.02505	0.30534	0.515136	0
SP68_05010	1123.19	-0.189787	0.17041	-1.11371	0.265404	0.477914	0
SP68_18995	4446.84	-0.189668	0.143289	-1.32367	0.185612	0.392074	0
SP68_15120	168.001	-0.189173	0.244564	-0.773513	0.439219	0.629049	0
SP68_00450	43.0479	-0.189022	0.353835	-0.534208	0.593198	0.749558	0
SP68_25405	1589.17	-0.188056	0.197775	-0.950856	0.341677	0.547678	0
SP68_14490	145.233	-0.187827	0.200792	-0.935428	0.349568	0.554942	0
SP68_09060	48.7875	-0.187804	0.243756	-0.770457	0.441029	0.629885	0
SP68_04450	1557.95	-0.187716	0.183073	-1.02536	0.305194	0.515136	0
SP68_23105	734.541	-0.187613	0.108664	-1.72653	0.0842513	0.24888	0
SP68_05490	2303.43	-0.187163	0.16965	-1.10323	0.269927	0.482197	0
SP68_21350	29.5325	-0.186547	0.380557	-0.490195	0.623996	0.769967	0
SP68_14240	6777.61	-0.18635	0.200107	-0.931253	0.351723	0.555868	0
SP68_10770	6316.57	-0.185718	0.141132	-1.31592	0.1882	0.394479	0
SP68_04230	6.78957	-0.185596	0.677954	-0.273759	0.78427	NA	0
SP68_08270	18322.7	-0.185476	0.119822	-1.54792	0.121641	0.305447	0
SP68_06600	565.797	-0.18519	0.188601	-0.981916	0.326141	0.533686	0
SP68_15760	6871.96	-0.184443	0.130759	-1.41056	0.158374	0.357355	0
SP68_24965	700.607	-0.1844	0.163312	-1.12912	0.258846	0.472915	0
SP68_09380	2853.21	-0.184048	0.167065	-1.10166	0.270611	0.482372	0
SP68_06750	8919.5	-0.183563	0.14069	-1.30473	0.191985	0.397633	metG
SP68_09475	18091.1	-0.183268	0.173336	-1.0573	0.290373	0.500845	hycE
SP68_05025	381.027	-0.183157	0.204123	-0.897289	0.369565	0.570249	0
SP68_14440	400.584	-0.182717	0.163478	-1.11768	0.263703	0.476519	0
SP68_20835	657.777	-0.182697	0.142502	-1.28207	0.19982	0.407389	0
SP68_23095	263.448	-0.181967	0.205804	-0.884174	0.376602	0.575214	0
SP68_09470	5424.69	-0.181964	0.217845	-0.835289	0.403555	0.599694	0
SP68_00545	589.402	-0.181842	0.232569	-0.781886	0.434282	0.626206	0
SP68_20795	7368.31	-0.181541	0.140315	-1.29381	0.19573	0.401726	copA
SP68_24095	426.804	-0.180962	0.147802	-1.22435	0.220821	0.430304	0
SP68_25310	2861.47	-0.180851	0.151491	-1.19381	0.232552	0.443989	0
SP68_05330	1396.47	-0.180827	0.109073	-1.65785	0.0973471	0.270314	pabB
SP68_04440	3651.65	-0.180574	0.133259	-1.35507	0.175397	0.380753	0
SP68_07060	3230.56	-0.180483	0.143484	-1.25786	0.208443	0.415807	0
SP68_04345	225.072	-0.180425	0.188025	-0.959579	0.337267	0.543245	0
SP68_02680	888.281	-0.180269	0.12087	-1.49143	0.135849	0.326046	0
SP68_17020	1444.76	-0.180208	0.130249	-1.38357	0.16649	0.368517	0
SP68_06920	5379.41	-0.18	0.130575	-1.37852	0.168042	0.369644	0
SP68_25070	4425.93	-0.179958	0.0974525	-1.84662	0.0648023	0.213919	0
SP68_16735	2565.43	-0.179657	0.193989	-0.926119	0.354384	0.557423	0
SP68_01260	2686.53	-0.179635	0.164107	-1.09462	0.273685	0.48474	0
SP68_05640	3638.55	-0.179133	0.171088	-1.04702	0.295091	0.504469	0
SP68_23375	78.3494	-0.179056	0.266549	-0.671756	0.501739	0.683233	0
SP68_02180	113.919	-0.17889	0.246455	-0.725854	0.467928	0.655752	0
SP68_19460	10435.2	-0.178265	0.148846	-1.19764	0.231056	0.441863	0
SP68_02895	37.2579	-0.177904	0.326384	-0.545075	0.585702	0.744561	0
SP68_21005	269.597	-0.177288	0.161897	-1.09507	0.273487	0.484731	0
SP68_15175	27.7405	-0.177257	0.309038	-0.573576	0.566255	0.729664	0
SP68_10310	2720.76	-0.177072	0.145306	-1.21862	0.22299	0.433061	0
SP68_04495	87.1141	-0.176901	0.246802	-0.716773	0.473514	0.6588	0
SP68_09810	4421.98	-0.176874	0.099363	-1.78008	0.0750625	0.232734	0
SP68_06740	529.067	-0.176775	0.227692	-0.776377	0.437526	0.628711	0
SP68_15695	792.7	-0.176764	0.180091	-0.981527	0.326333	0.533811	0
SP68_23715	23.7131	-0.176687	0.423307	-0.417397	0.676388	0.806228	0
SP68_19260	103.071	-0.176205	0.273814	-0.643521	0.519886	0.695688	0
SP68_09490	8030.1	-0.176175	0.31504	-0.559217	0.576014	0.737237	0
SP68_13200	369.214	-0.176093	0.178466	-0.986706	0.323787	0.530772	ugpC
SP68_03745	45.365	-0.175334	0.258843	-0.677377	0.498167	0.680679	0
SP68_25065	2370.99	-0.175212	0.149385	-1.17289	0.24084	0.454374	0
SP68_01050	1936.86	-0.174972	0.263308	-0.664513	0.506362	0.686939	0
SP68_09790	3495.45	-0.174783	0.0833873	-2.09604	0.0360784	0.159865	0
SP68_17950	17.6097	-0.174741	0.384258	-0.454749	0.64929	NA	0
SP68_13850	2534.15	-0.17441	0.187578	-0.929802	0.352474	0.555951	0
SP68_16690	39.8493	-0.174246	0.388241	-0.448809	0.653569	0.789402	0
SP68_01820	45.6168	-0.174197	0.300593	-0.57951	0.562245	0.726848	0
SP68_09935	200.639	-0.174048	0.268812	-0.64747	0.517328	0.693852	0
SP68_03350	1252.03	-0.174034	0.129507	-1.34381	0.179008	0.384382	0
SP68_03290	141.382	-0.173986	0.172221	-1.01025	0.312378	0.522219	0
SP68_01795	29.3371	-0.17349	0.420599	-0.412483	0.679985	0.809473	0
SP68_09075	1007.53	-0.17241	0.151781	-1.13591	0.255994	0.469643	0
SP68_22945	339.26	-0.172388	0.16511	-1.04408	0.296448	0.506227	0
SP68_01355	9292.57	-0.17197	0.10755	-1.59897	0.109828	0.287402	0
SP68_23670	97.2689	-0.171349	0.352249	-0.486443	0.626653	0.770983	0
SP68_09345	2066.23	-0.170848	0.132876	-1.28577	0.198524	0.405999	0
SP68_25465	129.495	-0.170747	0.282502	-0.604413	0.545569	0.712939	0
SP68_20830	1775.78	-0.170338	0.116584	-1.46107	0.143997	0.337451	0
SP68_11320	466.818	-0.170224	0.148181	-1.14875	0.250658	0.463694	0
SP68_20330	1216.73	-0.170043	0.147436	-1.15333	0.248775	0.461441	0
SP68_02600	67.5233	-0.169712	0.266087	-0.637808	0.523599	0.698434	0
SP68_14840	1631.47	-0.16954	0.131041	-1.29379	0.195738	0.401726	gidB
SP68_02700	1297.73	-0.169486	0.242387	-0.699234	0.484406	0.66844	0
SP68_22635	4095.28	-0.169456	0.235166	-0.72058	0.471168	0.657613	0
SP68_19470	1096.35	-0.168559	0.127684	-1.32013	0.18679	0.393287	0
SP68_17640	52.3526	-0.168357	0.402602	-0.418173	0.675821	0.806067	0
SP68_06045	517.212	-0.168313	0.153862	-1.09393	0.273988	0.484926	0
SP68_01645	820.174	-0.168279	0.110991	-1.51614	0.129484	0.317094	0
SP68_00160	1060.21	-0.168256	0.124256	-1.3541	0.175704	0.381242	0
SP68_04760	100.517	-0.168165	0.199561	-0.842676	0.39941	0.595519	0
SP68_08295	7030.33	-0.167979	0.118791	-1.41407	0.157342	0.356622	0
SP68_13990	3080.77	-0.167695	0.184385	-0.909484	0.363095	0.565343	0
SP68_21245	1932.8	-0.1676	0.131194	-1.2775	0.201427	0.408505	0
SP68_03555	654.764	-0.167573	0.126147	-1.3284	0.184048	0.39105	0
SP68_04795	4638.63	-0.167493	0.106484	-1.57294	0.115733	0.296117	0
SP68_24875	343.741	-0.167259	0.206367	-0.810494	0.417656	0.611998	0
SP68_23500	870.693	-0.16693	0.17509	-0.953395	0.34039	0.545983	0
SP68_15210	198.242	-0.166717	0.203397	-0.819664	0.412408	0.606474	0
SP68_03210	1984.14	-0.166455	0.146175	-1.13874	0.254813	0.468507	0
SP68_08735	11432.2	-0.166138	0.104271	-1.59332	0.111087	0.289027	0
SP68_03635	447.241	-0.16611	0.225575	-0.736386	0.461496	0.65046	0
SP68_05250	5533.08	-0.165956	0.147815	-1.12272	0.261556	0.475639	0
SP68_17955	180.983	-0.165605	0.225246	-0.735221	0.462205	0.650691	0
SP68_00860	37.8788	-0.165549	0.330163	-0.501418	0.616077	0.765504	0
SP68_25265	101.901	-0.165549	0.249761	-0.662832	0.507438	0.687583	0
SP68_23845	883.159	-0.16528	0.141984	-1.16407	0.244395	0.457536	0
SP68_25115	785.073	-0.165173	0.145456	-1.13556	0.256141	0.469643	0
SP68_25375	2499.3	-0.165017	0.194668	-0.847685	0.396613	0.593189	0
SP68_01420	79.9132	-0.164739	0.318594	-0.517082	0.605099	0.759617	0
SP68_17255	6631.84	-0.164598	0.107561	-1.53028	0.125948	0.310905	0
SP68_19750	443.859	-0.1642	0.208127	-0.788942	0.430146	0.622608	0
SP68_02505	101.984	-0.164069	0.1929	-0.850539	0.395025	0.59186	0
SP68_08475	5911.43	-0.163948	0.136143	-1.20424	0.228498	0.439515	0
SP68_04250	137.907	-0.1638	0.191987	-0.853187	0.393555	0.590333	0
SP68_13980	11578	-0.163213	0.142774	-1.14315	0.252975	0.466055	0
SP68_06080	679.015	-0.163153	0.175369	-0.93034	0.352195	0.55587	0
SP68_00680	19.6843	-0.163128	0.508456	-0.32083	0.74834	0.850955	0
SP68_03870	21.7465	-0.163051	0.345406	-0.472055	0.636887	0.778125	0
SP68_04590	947.772	-0.162951	0.141951	-1.14794	0.250992	0.463694	0
SP68_22825	787.583	-0.162936	0.132482	-1.22987	0.218746	0.428069	0
SP68_21965	3648.18	-0.162909	0.170871	-0.953403	0.340386	0.545983	0
SP68_07635	666.607	-0.162423	0.197049	-0.824281	0.40978	0.604695	0
SP68_01430	1009.06	-0.162378	0.162902	-0.996784	0.31887	0.526689	0
SP68_25055	4961.89	-0.161647	0.151861	-1.06444	0.287129	0.497849	0
SP68_01090	646.849	-0.161516	0.154733	-1.04384	0.29656	0.506232	0
SP68_13525	3469.09	-0.16149	0.137201	-1.17703	0.239182	0.451984	0
SP68_24115	2016.98	-0.161226	0.160322	-1.00564	0.314587	0.523482	0
SP68_10675	2816.19	-0.16022	0.152023	-1.05392	0.29192	0.50239	0
SP68_19050	7914.12	-0.160105	0.128334	-1.24756	0.212193	0.420028	0
SP68_22585	3765.67	-0.159978	0.127842	-1.25137	0.210799	0.418158	0
SP68_05145	43.887	-0.159824	0.294116	-0.543404	0.586852	0.745121	0
SP68_14325	63.6608	-0.1594	0.294135	-0.541928	0.587868	0.745189	0
SP68_19890	111.854	-0.159222	0.30374	-0.524204	0.600136	0.756054	0
SP68_11020	2384.62	-0.15909	0.125088	-1.27182	0.203437	0.41114	0
SP68_06770	296.279	-0.15879	0.224938	-0.70593	0.480232	0.665135	0
SP68_23775	993.191	-0.158738	0.214136	-0.741295	0.458515	0.647266	0
SP68_10015	4891.98	-0.158258	0.139922	-1.13105	0.258034	0.472178	0
SP68_24895	619.035	-0.158214	0.135764	-1.16536	0.243874	0.457055	0
SP68_05125	113.698	-0.157363	0.186305	-0.844652	0.398305	0.594374	0
SP68_09780	1730.33	-0.157129	0.552171	-0.284567	0.775976	0.866232	0
SP68_00650	131.539	-0.15682	0.183732	-0.853525	0.393368	0.590333	0
SP68_03055	1562.96	-0.156576	0.151085	-1.03634	0.300041	0.509355	0
SP68_11550	4368.85	-0.156283	0.106604	-1.46601	0.142645	0.335986	0
SP68_14755	232.983	-0.155492	0.160659	-0.96784	0.333124	0.539578	0
SP68_00810	514.574	-0.155241	0.138366	-1.12196	0.261879	0.475639	0
SP68_07565	3092.99	-0.154847	0.115202	-1.34414	0.178905	0.384382	0
SP68_00120	849.413	-0.154637	0.171628	-0.901003	0.367587	0.569095	0
SP68_25355	1060.56	-0.153633	0.15348	-1.001	0.316827	0.525319	0
SP68_06945	2288.02	-0.153351	0.170617	-0.898801	0.368759	0.569716	0
SP68_01520	575.841	-0.152708	0.194416	-0.785474	0.432176	0.624374	0
SP68_16075	3500.34	-0.152285	0.364156	-0.418187	0.67581	0.806067	0
SP68_12940	20179.1	-0.152043	0.100928	-1.50645	0.131953	0.320427	0
SP68_18490	850.535	-0.151797	0.142417	-1.06587	0.286484	0.496916	0
SP68_25360	2194	-0.151742	0.144798	-1.04796	0.294658	0.504287	0
SP68_16170	1395.36	-0.151516	0.145399	-1.04207	0.297379	0.507407	0
SP68_08575	2373.92	-0.151516	0.110159	-1.37543	0.168997	0.371392	0
SP68_22785	659.141	-0.151341	0.12792	-1.18309	0.236773	0.44945	0
SP68_19760	943.739	-0.151321	0.234888	-0.644227	0.519428	0.695276	0
SP68_22035	1970.58	-0.150821	0.177746	-0.848521	0.396148	0.592685	0
SP68_11295	1344.25	-0.150773	0.160532	-0.939208	0.347624	0.553795	0
SP68_19340	6140.43	-0.150388	0.122586	-1.22679	0.2199	0.429223	0
SP68_09065	2913.78	-0.150173	0.245511	-0.611674	0.540753	0.708848	0
SP68_11400	510.364	-0.150072	0.246557	-0.608673	0.542742	0.710448	0
SP68_14455	1444.99	-0.149937	0.12984	-1.15478	0.248179	0.461091	0
SP68_11195	3768.66	-0.149846	0.160974	-0.93087	0.351921	0.555868	0
SP68_14145	739.833	-0.149691	0.145601	-1.02809	0.303907	0.513656	0
SP68_00980	8229.72	-0.149558	0.133577	-1.11963	0.26287	0.476316	0
SP68_12965	47.0654	-0.149535	0.454892	-0.328727	0.742362	0.847106	0
SP68_13700	1462.36	-0.14945	0.165444	-0.903327	0.366352	0.567769	0
SP68_14835	11898.6	-0.149058	0.141977	-1.04987	0.293777	0.503711	0
SP68_02640	404.426	-0.148917	0.250139	-0.595337	0.551618	0.71861	0
SP68_15170	236.676	-0.14864	0.151833	-0.978973	0.327593	0.535115	0
SP68_23635	55.8947	-0.148561	0.275807	-0.53864	0.590135	0.747322	0
SP68_24005	52025	-0.148511	0.140573	-1.05646	0.290756	0.501132	0
SP68_15390	2744.19	-0.148379	0.248984	-0.595938	0.551217	0.718577	0
SP68_12090	3505.14	-0.148343	0.113707	-1.30461	0.192026	0.397633	0
SP68_07340	898.864	-0.148304	0.148	-1.00205	0.316318	0.524852	0
SP68_06055	66.1425	-0.147924	0.230246	-0.642459	0.520575	0.696207	0
SP68_01115	622.195	-0.147769	0.226173	-0.653344	0.513535	0.691753	0
SP68_17615	1139.92	-0.14772	0.125172	-1.18013	0.237948	0.451125	0
SP68_20255	1047.95	-0.147279	0.11383	-1.29385	0.195718	0.401726	0
SP68_06465	2464	-0.147216	0.21751	-0.676825	0.498517	0.680679	0
SP68_02635	126.742	-0.14718	0.268491	-0.548175	0.583572	0.743442	0
SP68_09940	1232.19	-0.146983	0.259577	-0.566242	0.571229	0.734208	0
SP68_05565	2463.99	-0.146914	0.0920216	-1.59652	0.110373	0.287817	0
SP68_18075	208.134	-0.146775	0.157581	-0.93143	0.351631	0.555868	0
SP68_19510	14736.6	-0.146207	0.111626	-1.30979	0.190268	0.396299	0
SP68_06605	379.475	-0.145195	0.234035	-0.620399	0.534995	0.70587	0
SP68_00560	1784.7	-0.14493	0.143649	-1.00892	0.313013	0.522349	zntB
SP68_06950	2503.57	-0.144722	0.20296	-0.713059	0.475809	0.661187	0
SP68_04385	76.1984	-0.144564	0.280571	-0.515249	0.606379	0.759706	0
SP68_20490	9598.58	-0.144457	0.186326	-0.775291	0.438168	0.628711	0
SP68_15540	58411.1	-0.144278	0.129591	-1.11334	0.265564	0.478015	0
SP68_22500	2644.35	-0.144144	0.264241	-0.545502	0.585409	0.744561	0
SP68_16375	178.615	-0.143926	0.16087	-0.894669	0.370964	0.571458	0
SP68_25345	678.436	-0.143596	0.156973	-0.914777	0.360309	0.563485	0
SP68_07190	3099.97	-0.143521	0.127889	-1.12223	0.261764	0.475639	0
SP68_22675	71.1047	-0.143176	0.255359	-0.560684	0.575013	0.736845	0
SP68_17220	1182.33	-0.142745	0.181265	-0.78749	0.430995	0.62328	0
SP68_11140	221.992	-0.142037	0.250399	-0.567243	0.570549	0.733767	0
SP68_05505	483.152	-0.142024	0.107622	-1.31965	0.186952	0.393287	0
SP68_03255	989.612	-0.141355	0.229281	-0.616515	0.537554	0.707059	0
SP68_08650	3191.92	-0.140978	0.150374	-0.937513	0.348495	0.554436	0
SP68_16340	5213.04	-0.140628	0.107572	-1.30729	0.191114	0.396632	0
SP68_20590	69.3542	-0.140627	0.265371	-0.529926	0.596163	0.752322	0
SP68_14365	496.379	-0.14022	0.156078	-0.898393	0.368976	0.569716	0
SP68_14900	3044.92	-0.139635	0.118597	-1.17739	0.239039	0.451984	0
SP68_04560	1102.55	-0.139475	0.107753	-1.2944	0.195527	0.401726	0
SP68_10670	3201.85	-0.138299	0.201228	-0.687273	0.491911	0.674446	0
SP68_21730	143.913	-0.138294	0.198841	-0.695501	0.486741	0.66974	0
SP68_19230	23.6783	-0.137907	0.432286	-0.319017	0.749713	0.851713	0
SP68_22910	2650.82	-0.137675	0.152037	-0.905535	0.365182	0.567461	0
SP68_19410	3923.42	-0.137393	0.11678	-1.17651	0.239389	0.45219	cdsA
SP68_05380	612.769	-0.13738	0.163627	-0.839594	0.401136	0.596673	0
SP68_01705	81.6606	-0.13717	0.249025	-0.550829	0.581751	0.741985	0
SP68_00675	17.3477	-0.136917	0.494247	-0.277022	0.781763	NA	0
SP68_11610	62.2138	-0.13683	0.380463	-0.359642	0.719115	0.832728	0
SP68_21940	58.3109	-0.136498	0.271565	-0.502633	0.615222	0.764865	0
SP68_07930	852.386	-0.136193	0.637544	-0.213622	0.830842	0.901404	0
SP68_18300	4157.34	-0.13603	0.117449	-1.15821	0.246779	0.459582	0
SP68_14495	777.037	-0.135847	0.172285	-0.788502	0.430403	0.622785	0
SP68_07210	1883.32	-0.135725	0.175223	-0.774582	0.438587	0.628986	0
SP68_02880	79.3841	-0.135699	0.250908	-0.540832	0.588623	0.745611	0
SP68_04355	351.773	-0.135632	0.15423	-0.87941	0.379179	0.577191	0
SP68_02800	2690.08	-0.135163	0.167515	-0.806874	0.419739	0.612721	0
SP68_05805	2392.41	-0.135137	0.166374	-0.812248	0.41665	0.610939	0
SP68_06410	995.492	-0.134972	0.123169	-1.09583	0.273155	0.484651	0
SP68_16930	4200.15	-0.134835	0.138958	-0.970331	0.331882	0.538406	0
SP68_05130	448.001	-0.134647	0.16295	-0.82631	0.408628	0.603696	0
SP68_00985	24537.5	-0.134556	0.12203	-1.10265	0.270181	0.482197	0
SP68_22140	187.948	-0.134422	0.274376	-0.489918	0.624192	0.770003	0
SP68_12140	6835.52	-0.133962	0.101978	-1.31364	0.188969	0.395194	0
SP68_14190	5505.64	-0.133915	0.152531	-0.877952	0.37997	0.577824	0
SP68_03285	2158.09	-0.133871	0.129859	-1.03089	0.302591	0.512179	0
SP68_02630	330.717	-0.133754	0.164224	-0.81446	0.415382	0.610018	0
SP68_06630	149.459	-0.133575	0.232522	-0.574463	0.565655	0.729664	0
SP68_06525	5062.66	-0.133522	0.117079	-1.14044	0.254102	0.467386	0
SP68_10805	3492.63	-0.133198	0.101678	-1.31	0.190197	0.396299	0
SP68_02305	45.5263	-0.133155	0.378696	-0.351615	0.725127	0.836407	0
SP68_21925	28279.6	-0.132925	0.129243	-1.02849	0.303719	0.513526	0
SP68_13740	9868.76	-0.132845	0.140626	-0.944665	0.34483	0.551394	0
SP68_04360	2637.59	-0.132825	0.101661	-1.30655	0.191364	0.396973	0
SP68_08770	3761.83	-0.132804	0.151583	-0.876115	0.380968	0.57858	0
SP68_19680	2346.2	-0.1328	0.184007	-0.721712	0.470471	0.657429	0
SP68_10050	2057.34	-0.132285	0.190605	-0.694027	0.487665	0.670612	0
SP68_07570	3016.14	-0.132084	0.167157	-0.790181	0.429422	0.621755	0
SP68_22580	1232.25	-0.132012	0.107003	-1.23372	0.217308	0.426321	0
SP68_20880	12573.9	-0.131817	0.214961	-0.613213	0.539735	0.708436	0
SP68_05655	6203.33	-0.131631	0.125644	-1.04765	0.2948	0.504343	0
SP68_16855	5322.07	-0.131267	0.210608	-0.623278	0.533102	0.704609	0
SP68_03410	3990.92	-0.130992	0.114769	-1.14135	0.253724	0.466877	0
SP68_04890	126.629	-0.130698	0.188933	-0.691768	0.489083	0.671763	0
SP68_07595	2434.9	-0.130498	0.140729	-0.9273	0.353771	0.557216	0
SP68_07865	350.161	-0.13032	0.19724	-0.66072	0.508792	0.688409	0
SP68_14005	2906.33	-0.130112	0.1505	-0.86453	0.387297	0.584165	0
SP68_19675	5199.33	-0.129978	0.112179	-1.15867	0.246592	0.459582	0
SP68_02205	49.4529	-0.129553	0.259639	-0.498973	0.617798	0.765997	0
SP68_22145	72.953	-0.129296	0.303745	-0.425673	0.670346	0.801712	0
SP68_02545	654.517	-0.129195	0.15258	-0.846735	0.397143	0.593788	0
SP68_13900	425.451	-0.128845	0.223583	-0.576272	0.564432	0.728736	0
SP68_22625	1158.44	-0.127211	0.203325	-0.625653	0.531543	0.703694	0
SP68_08110	876.428	-0.126764	0.162456	-0.780295	0.435217	0.627005	0
SP68_04945	18.3789	-0.126753	0.410581	-0.308716	0.757537	NA	0
SP68_06640	56.6172	-0.126651	0.312364	-0.405459	0.68514	0.812055	0
SP68_23005	717.706	-0.12644	0.139795	-0.904467	0.365748	0.567769	0
SP68_06825	2459.64	-0.126291	0.137887	-0.915902	0.359718	0.562942	0
SP68_00330	64.3341	-0.126233	0.23879	-0.528636	0.597058	0.752997	0
SP68_09355	1201.1	-0.125921	0.173936	-0.72395	0.469097	0.656395	srlE
SP68_08590	3386.58	-0.125611	0.119405	-1.05198	0.292809	0.502984	0
SP68_12980	4480.5	-0.125446	0.121557	-1.032	0.302074	0.512053	0
SP68_22925	1570.85	-0.125432	0.19379	-0.647259	0.517465	0.693852	0
SP68_10545	401.506	-0.12494	0.129016	-0.968409	0.33284	0.539306	0
SP68_23960	1535.18	-0.124884	0.145096	-0.860699	0.389404	0.586006	0
SP68_17380	1525.96	-0.124569	0.105127	-1.18493	0.236044	0.448252	0
SP68_20550	281.051	-0.124518	0.225528	-0.552116	0.580869	0.741852	0
SP68_22875	637.73	-0.123848	0.172435	-0.71823	0.472615	0.658331	0
SP68_07040	1273.73	-0.123084	0.151473	-0.812581	0.416458	0.610939	0
SP68_01100	320.494	-0.122699	0.181153	-0.677324	0.498201	0.680679	0
SP68_02980	169.734	-0.122608	0.19915	-0.615657	0.538121	0.707518	0
SP68_23130	11339.9	-0.122424	0.243573	-0.502619	0.615232	0.764865	0
SP68_24920	34.0489	-0.122367	0.314631	-0.388921	0.697334	0.820205	0
SP68_07675	3845.96	-0.122282	0.108867	-1.12323	0.261342	0.475639	0
SP68_14000	4019.8	-0.122226	0.197909	-0.617589	0.536846	0.706932	0
SP68_15700	99.1927	-0.12199	0.192429	-0.633947	0.526116	0.700321	0
SP68_23055	2674.46	-0.121693	0.331684	-0.366895	0.713697	0.82933	0
SP68_13940	7059.14	-0.121495	0.130209	-0.933074	0.350782	0.555535	0
SP68_20905	162.305	-0.121065	0.171353	-0.706523	0.479863	0.664823	0
SP68_24795	75.0163	-0.121006	0.285541	-0.423777	0.671728	0.803157	0
SP68_01015	2206.77	-0.120788	0.119755	-1.00863	0.313153	0.522349	0
SP68_03525	344.852	-0.12052	0.164321	-0.73344	0.46329	0.651794	0
SP68_03915	14058.7	-0.120363	0.196072	-0.613874	0.539298	0.708346	0
SP68_21865	1004.98	-0.120178	0.120999	-0.993218	0.320604	0.528328	0
SP68_18625	108.821	-0.120124	0.261456	-0.459445	0.645915	0.785278	0
SP68_05445	6236.47	-0.120089	0.159627	-0.752312	0.451863	0.640417	0
SP68_08500	904.535	-0.120069	0.175996	-0.682225	0.495096	0.677761	0
SP68_02500	152.168	-0.120051	0.190689	-0.629567	0.528978	0.701825	0
SP68_20155	2315.06	-0.119986	0.173814	-0.690312	0.489998	0.672421	0
SP68_15485	973.476	-0.119752	0.126762	-0.944694	0.344815	0.551394	0
SP68_19320	2482.46	-0.119507	0.11078	-1.07878	0.280688	0.490356	0
SP68_03970	126.692	-0.119498	0.313464	-0.381219	0.703041	0.823151	0
SP68_03850	697.299	-0.119225	0.241541	-0.493601	0.621588	0.768617	0
SP68_25140	259.435	-0.11916	0.294234	-0.404984	0.68549	0.812055	0
SP68_25430	2490.91	-0.119071	0.165379	-0.719991	0.471531	0.657613	0
SP68_11225	2174.14	-0.118912	0.134067	-0.886963	0.375099	0.573812	0
SP68_00565	2791.01	-0.118266	0.16878	-0.700713	0.483482	0.667749	0
SP68_04720	914.006	-0.118244	0.128765	-0.918291	0.358467	0.561934	0
SP68_19180	9837.14	-0.11785	0.110193	-1.06949	0.284847	0.495137	0
SP68_25195	342.207	-0.117673	0.207823	-0.566217	0.571246	0.734208	0
SP68_16440	1077.35	-0.117346	0.154349	-0.760264	0.447097	0.636391	0
SP68_25480	296.642	-0.117325	0.272748	-0.430159	0.66708	0.799459	0
SP68_22665	326.379	-0.117204	0.187922	-0.623682	0.532836	0.704609	0
SP68_19355	1146.59	-0.116574	0.124919	-0.933196	0.350719	0.555535	0
SP68_05515	475.645	-0.116499	0.138484	-0.841246	0.40021	0.595871	0
SP68_00245	875.478	-0.115904	0.113741	-1.01901	0.308196	0.517689	0
SP68_14045	3828.46	-0.115655	0.119013	-0.971786	0.331157	0.538275	0
SP68_05855	797.62	-0.11564	0.130183	-0.888285	0.374388	0.573189	0
SP68_05315	2133.29	-0.115286	0.11879	-0.9705	0.331797	0.538406	0
SP68_19515	2907.9	-0.115157	0.0917779	-1.25474	0.209574	0.416627	0
SP68_06540	2405.23	-0.114921	0.0868909	-1.32259	0.185972	0.392654	0
SP68_09725	1357.92	-0.114885	0.143054	-0.80309	0.421923	0.614702	0
SP68_10345	654.132	-0.114544	0.207829	-0.551145	0.581534	0.741913	0
SP68_15680	2925.46	-0.114227	0.124062	-0.920719	0.357197	0.560324	0
SP68_19995	31.9794	-0.114153	0.294706	-0.387345	0.698501	0.820542	0
SP68_02090	273.94	-0.113928	0.184737	-0.616701	0.537432	0.707059	0
SP68_24210	7802.21	-0.113719	0.0867062	-1.31154	0.189674	0.396133	0
SP68_20270	5704.38	-0.113485	0.190425	-0.595955	0.551205	0.718577	0
SP68_22405	1038.82	-0.113346	0.161788	-0.700584	0.483563	0.667749	0
SP68_01650	524.831	-0.113318	0.134122	-0.844887	0.398174	0.594374	0
SP68_23000	740.757	-0.113067	0.164478	-0.687428	0.491813	0.674446	0
SP68_13005	8112.27	-0.112968	0.106221	-1.06351	0.287549	0.498203	0
SP68_19325	3153.68	-0.112863	0.191066	-0.590702	0.55472	0.721636	0
SP68_01840	3074.28	-0.112778	0.112004	-1.00691	0.313979	0.522918	0
SP68_14480	390.163	-0.112689	0.171353	-0.657639	0.51077	0.689674	0
SP68_00145	2081.76	-0.112643	0.190039	-0.592735	0.553359	0.720269	0
SP68_21415	146.096	-0.112559	0.341181	-0.329909	0.741469	0.846458	0
SP68_18665	1006.44	-0.112552	0.129446	-0.869492	0.384578	0.581962	0
SP68_16600	10.9452	-0.11209	0.506829	-0.22116	0.824968	NA	0
SP68_16140	21.0416	-0.111402	0.40137	-0.277555	0.781354	0.869536	0
SP68_05710	1123.68	-0.110993	0.173996	-0.637908	0.523533	0.698434	0
SP68_06545	5242.82	-0.110973	0.115167	-0.963586	0.335253	0.541131	0
SP68_19485	1253.19	-0.110929	0.225512	-0.4919	0.62279	0.768845	0
SP68_05180	77.295	-0.110906	0.281922	-0.393392	0.69403	0.817983	0
SP68_18635	3306.63	-0.110399	0.195039	-0.566037	0.571368	0.734208	0
SP68_25060	6575.47	-0.110234	0.157931	-0.697991	0.485183	0.668875	0
SP68_06365	781.358	-0.110004	0.139789	-0.786935	0.43132	0.623332	0
SP68_05405	299.403	-0.109882	0.219689	-0.50017	0.616955	0.765773	0
SP68_19785	245	-0.109823	0.199	-0.551873	0.581035	0.741852	0
SP68_10280	3339.64	-0.109808	0.1125	-0.976075	0.329027	0.5367	0
SP68_24020	1320.31	-0.109631	0.160738	-0.682049	0.495208	0.677761	0
SP68_03920	11815.5	-0.109514	0.252043	-0.434505	0.663922	0.797327	0
SP68_12785	43968.4	-0.109375	0.218388	-0.500827	0.616493	0.76561	0
SP68_23155	3361.92	-0.109347	0.124626	-0.8774	0.38027	0.57809	0
SP68_02095	649.485	-0.108777	0.129784	-0.838145	0.401949	0.597499	0
SP68_20820	2241.34	-0.108465	0.128388	-0.844821	0.398211	0.594374	0
SP68_16535	938.539	-0.108413	0.215517	-0.50304	0.614936	0.764865	0
SP68_13450	11668.3	-0.108114	0.135307	-0.79903	0.424273	0.615842	0
SP68_02555	121.776	-0.107842	0.209169	-0.515576	0.606151	0.759706	0
SP68_23660	310.686	-0.107398	0.12601	-0.852298	0.394049	0.590881	0
SP68_11705	1450.42	-0.107398	0.103519	-1.03747	0.299518	0.508839	0
SP68_03885	51.0511	-0.107384	0.309302	-0.347183	0.728454	0.838057	0
SP68_19400	6093.82	-0.107161	0.126122	-0.849663	0.395512	0.592117	0
SP68_25000	20865.2	-0.107026	0.175235	-0.610757	0.54136	0.709041	0
SP68_03330	681.048	-0.106844	0.199726	-0.534952	0.592683	0.749452	0
SP68_19685	1945.94	-0.106819	0.156505	-0.682529	0.494905	0.677747	0
SP68_08535	4680.18	-0.106724	0.108143	-0.986879	0.323702	0.530772	0
SP68_22130	1217.68	-0.106662	0.0964962	-1.10535	0.269008	0.481964	0
SP68_18675	278.71	-0.106512	0.161685	-0.658761	0.510049	0.689304	0
SP68_08935	18.5609	-0.106256	0.5268	-0.2017	0.840151	0.906799	0
SP68_21255	676.217	-0.106117	0.156952	-0.676112	0.49897	0.680895	0
SP68_05925	72.7112	-0.105886	0.224608	-0.471427	0.637336	0.778125	0
SP68_09720	7023.79	-0.10576	0.143577	-0.73661	0.461359	0.65046	0
SP68_21335	168.677	-0.105551	0.210994	-0.500256	0.616895	0.765773	0
SP68_05015	110.548	-0.105488	0.258813	-0.407582	0.683581	0.811263	0
SP68_16290	1439.58	-0.10521	0.131006	-0.803097	0.421919	0.614702	0
SP68_11240	9496.26	-0.104926	0.098087	-1.06972	0.284745	0.495137	0
SP68_14420	50.0989	-0.104913	0.263988	-0.397416	0.691061	0.816005	0
SP68_20715	2187.26	-0.104761	0.0994663	-1.05323	0.292234	0.502633	0
SP68_14875	6817.75	-0.104693	0.107327	-0.975456	0.329334	0.537011	trkD
SP68_23645	366.827	-0.104478	0.1301	-0.803064	0.421938	0.614702	0
SP68_02320	53.3984	-0.104416	0.276172	-0.378084	0.705368	0.824415	0
SP68_12465	687.757	-0.104283	0.163329	-0.638485	0.523158	0.698434	0
SP68_20470	70247.4	-0.104222	0.160881	-0.647821	0.517101	0.693767	0
SP68_02760	249.917	-0.103955	0.133287	-0.77993	0.435432	0.62712	0
SP68_09840	480.056	-0.103635	0.208242	-0.497665	0.61872	0.766319	0
SP68_10020	286.613	-0.1032	0.266599	-0.387096	0.698685	0.820542	0
SP68_04835	2206.05	-0.103126	0.164709	-0.62611	0.531242	0.703694	0
SP68_21155	229.936	-0.103114	0.1532	-0.673068	0.500904	0.682729	0
SP68_17375	4240.32	-0.102753	0.169076	-0.607731	0.543366	0.711064	0
SP68_01380	176.128	-0.1024	0.209173	-0.489547	0.624455	0.770122	0
SP68_17125	953.532	-0.102165	0.17153	-0.595608	0.551437	0.718577	0
SP68_00535	175.423	-0.102125	0.150841	-0.677037	0.498383	0.680679	0
SP68_23745	633.159	-0.101537	0.14309	-0.709603	0.47795	0.663167	0
SP68_04995	3208.22	-0.101383	0.096101	-1.05497	0.29144	0.50175	0
SP68_02405	707.841	-0.10123	0.133284	-0.759501	0.447553	0.636648	0
SP68_18090	409.883	-0.101227	0.16052	-0.630619	0.528289	0.701656	0
SP68_07090	3309.89	-0.101134	0.0942975	-1.0725	0.283494	0.494237	0
SP68_25440	8683.92	-0.100949	0.114611	-0.8808	0.378426	0.576344	0
SP68_15225	5188.45	-0.100861	0.123236	-0.818438	0.413107	0.607255	0
SP68_04895	459.197	-0.100616	0.148602	-0.677082	0.498354	0.680679	0
SP68_25270	380.573	-0.100375	0.239018	-0.419946	0.674525	0.805649	0
SP68_02865	80.8339	-0.10018	0.196781	-0.509093	0.610687	0.763317	0
SP68_10550	691.131	-0.100144	0.171782	-0.582971	0.559913	0.725128	0
SP68_10750	1789.03	-0.100075	0.111251	-0.899541	0.368364	0.569716	0
SP68_02380	196.794	-0.0996204	0.219374	-0.454113	0.649748	0.788079	0
SP68_02375	95.5725	-0.0994505	0.187687	-0.529875	0.596198	0.752322	0
SP68_21760	119.349	-0.0990051	0.179915	-0.550289	0.582121	0.742253	0
SP68_03715	420.508	-0.0989755	0.136634	-0.724386	0.468829	0.656219	0
SP68_16315	4808.62	-0.0986485	0.126198	-0.781699	0.434391	0.626206	0
SP68_21240	1007.1	-0.0979024	0.150822	-0.649125	0.516258	0.693058	0
SP68_03400	3380.55	-0.0978504	0.123242	-0.793967	0.427214	0.619334	0
SP68_18500	22.1353	-0.0978472	0.374028	-0.261604	0.793627	0.875842	0
SP68_07050	3180.88	-0.0974578	0.121483	-0.802231	0.422419	0.614887	0
SP68_07460	2549.29	-0.0971359	0.155616	-0.624201	0.532496	0.704411	0
SP68_20250	29254.9	-0.0970564	0.173451	-0.559561	0.575779	0.737237	0
SP68_07310	217.193	-0.0967663	0.206997	-0.467476	0.640159	0.780208	0
SP68_13580	2259.27	-0.0967351	0.0867552	-1.11504	0.264835	0.477783	0
SP68_21035	233.372	-0.0966932	0.250443	-0.386088	0.699431	0.820663	0
SP68_07195	37583.6	-0.0962658	0.146325	-0.657891	0.510608	0.689656	0
SP68_23685	56449.9	-0.0962343	0.134062	-0.717836	0.472858	0.658471	0
SP68_06060	7.57763	-0.0956734	0.618586	-0.154665	0.877086	NA	0
SP68_20335	8519.16	-0.0947442	0.153925	-0.615524	0.538209	0.707518	0
SP68_23080	4136.79	-0.0944691	0.193872	-0.487275	0.626063	0.770983	0
SP68_21225	103.069	-0.0942019	0.189124	-0.498095	0.618417	0.766148	0
SP68_17000	5983.11	-0.0938289	0.130929	-0.71664	0.473596	0.6588	0
SP68_22800	9730.12	-0.0936887	0.1973	-0.474854	0.634891	0.776986	0
SP68_09090	26.3471	-0.0935736	0.35576	-0.263024	0.792532	0.875842	0
SP68_19885	2903.57	-0.0934644	0.108561	-0.860935	0.389274	0.586001	0
SP68_00690	31.3515	-0.0934338	0.366866	-0.254681	0.798969	0.879798	0
SP68_23805	295.549	-0.0932421	0.160963	-0.579277	0.562402	0.726848	0
SP68_02255	941.927	-0.0931204	0.153686	-0.605913	0.544572	0.712038	0
SP68_14345	756.851	-0.0927558	0.157373	-0.589401	0.555592	0.721958	0
SP68_05260	157.181	-0.0926746	0.198786	-0.466202	0.641071	0.780625	0
SP68_04060	1347.75	-0.092361	0.26003	-0.355194	0.722445	0.834282	0
SP68_16570	306.847	-0.0916053	0.237123	-0.386319	0.69926	0.820663	0
SP68_00615	2581.38	-0.0914809	0.140365	-0.651738	0.51457	0.691977	0
SP68_15395	1894.33	-0.0913871	0.140039	-0.652581	0.514026	0.691753	0
SP68_12520	61.216	-0.0912225	0.307411	-0.296744	0.766662	0.860611	0
SP68_22570	1451.33	-0.0910653	0.104421	-0.872099	0.383154	0.58028	0
SP68_03090	10092.7	-0.0908426	0.125623	-0.723137	0.469596	0.656696	0
SP68_15730	5726.91	-0.0902992	0.102456	-0.881349	0.378129	0.576314	0
SP68_18890	10403.1	-0.0902427	0.108443	-0.832165	0.405316	0.601511	0
SP68_19225	17.0067	-0.0900392	0.568487	-0.158384	0.874154	NA	0
SP68_03190	20.8113	-0.0900049	0.368401	-0.244312	0.806989	0.88559	0
SP68_13410	470.956	-0.0896829	0.320694	-0.279653	0.779744	0.868343	0
SP68_04150	188.096	-0.0893715	0.197687	-0.452086	0.651207	0.78878	0
SP68_00520	334.36	-0.0889025	0.132858	-0.669155	0.503397	0.684916	0
SP68_09280	1476.74	-0.0888636	0.176353	-0.503895	0.614335	0.764778	0
SP68_13675	349.403	-0.0887784	0.216475	-0.410109	0.681726	0.810259	0
SP68_07255	26327.1	-0.0885655	0.094345	-0.938741	0.347864	0.553795	0
SP68_18320	7520.68	-0.0884496	0.117078	-0.755478	0.449962	0.63941	0
SP68_24065	21706.7	-0.0880957	0.0929241	-0.948039	0.343109	0.549213	0
SP68_13775	9305.54	-0.0880676	0.142373	-0.618568	0.536201	0.706932	0
SP68_05610	2718.74	-0.088005	0.135254	-0.650663	0.515264	0.692307	0
SP68_04395	1964.09	-0.0879618	0.145239	-0.605635	0.544757	0.712078	0
SP68_18280	254.234	-0.087956	0.256271	-0.343215	0.731437	0.840027	0
SP68_10835	60.2053	-0.0878968	0.252083	-0.348681	0.727329	0.837179	0
SP68_21765	551.138	-0.0878236	0.200165	-0.438756	0.660838	0.795197	0
SP68_06255	400.931	-0.0876684	0.184069	-0.476279	0.633875	0.776153	0
SP68_22860	1182.69	-0.0871195	0.13117	-0.664172	0.506581	0.686939	0
SP68_18910	12789.8	-0.087097	0.141122	-0.617175	0.537119	0.707059	0
SP68_06910	1409.02	-0.0868028	0.100387	-0.864678	0.387215	0.584165	0
SP68_06970	133.683	-0.0865435	0.20247	-0.427438	0.669061	0.801095	0
SP68_06470	69.7483	-0.0864764	0.246042	-0.35147	0.725236	0.836407	0
SP68_22190	1016.68	-0.0863792	0.171098	-0.504852	0.613663	0.764352	0
SP68_08515	3115.83	-0.0862851	0.113302	-0.761548	0.44633	0.635495	0
SP68_25190	488.269	-0.0862429	0.131776	-0.654467	0.512811	0.691219	0
SP68_12810	23889.5	-0.0859996	0.15495	-0.555014	0.578885	0.740166	0
SP68_20200	822.207	-0.0859898	0.114226	-0.752806	0.451566	0.640388	0
SP68_24060	5075.57	-0.0856248	0.120992	-0.707687	0.479139	0.664139	0
SP68_05275	2057.53	-0.085126	0.172775	-0.492699	0.622226	0.768845	0
SP68_12145	132.919	-0.0846369	0.215035	-0.393595	0.69388	0.817983	0
SP68_01805	169.69	-0.0845359	0.206547	-0.409281	0.682333	0.810599	0
SP68_15590	1099.49	-0.0844102	0.150477	-0.560952	0.57483	0.736815	0
SP68_15605	994.649	-0.0838609	0.140424	-0.597197	0.550376	0.718003	0
SP68_16775	7450.16	-0.0834769	0.143251	-0.582731	0.560074	0.725134	0
SP68_05095	93.203	-0.0834545	0.290961	-0.286823	0.774247	0.86509	0
SP68_05080	22182.5	-0.0832655	0.178719	-0.465901	0.641286	0.780682	0
SP68_16755	2922.89	-0.0832377	0.124186	-0.670267	0.502688	0.684152	0
SP68_22885	2347.47	-0.0831607	0.116795	-0.712022	0.476451	0.661483	rimO
SP68_05570	12169.9	-0.0830249	0.0981878	-0.845572	0.397792	0.594183	0
SP68_25245	2724.42	-0.0828163	0.0963039	-0.859947	0.389818	0.586439	0
SP68_24120	2280.18	-0.0827188	0.214942	-0.384843	0.700354	0.821223	0
SP68_19280	77.5838	-0.0825779	0.221429	-0.372932	0.709199	0.826384	0
SP68_14110	5232.65	-0.0825207	0.125639	-0.65681	0.511303	0.69009	0
SP68_12155	1976.44	-0.0823879	0.209858	-0.392589	0.694623	0.818265	0
SP68_00905	942.405	-0.0822176	0.257496	-0.319296	0.749502	0.851682	0
SP68_14255	10738.9	-0.0820538	0.205312	-0.399654	0.689411	0.815031	0
SP68_24665	187.845	-0.081844	0.183237	-0.446657	0.655122	0.7906	0
SP68_11230	3953.01	-0.0817712	0.158264	-0.516676	0.605382	0.759706	0
SP68_25255	700.798	-0.0816303	0.171888	-0.474905	0.634855	0.776986	0
SP68_01735	82.5981	-0.0812236	0.253299	-0.320663	0.748466	0.850955	0
SP68_08675	2617.11	-0.0812224	0.123684	-0.656695	0.511377	0.69009	0
SP68_18590	36.589	-0.0810958	0.381541	-0.212548	0.831679	0.901691	0
SP68_23945	458.684	-0.0810348	0.161223	-0.502626	0.615227	0.764865	0
SP68_12450	16208.9	-0.0806465	0.137259	-0.587551	0.556834	0.722905	0
SP68_18375	2265.95	-0.0802323	0.109071	-0.735595	0.461977	0.650691	0
SP68_16300	2223.25	-0.0798871	0.147301	-0.542338	0.587585	0.745121	0
SP68_18350	8295	-0.0796614	0.110099	-0.723542	0.469347	0.656546	0
SP68_05580	2443.7	-0.079621	0.109751	-0.725468	0.468165	0.65581	0
SP68_07440	24587.1	-0.0793122	0.109949	-0.721352	0.470693	0.657436	0
SP68_02915	35.0263	-0.0790582	0.37894	-0.20863	0.834737	0.903167	0
SP68_06745	6786.58	-0.0790028	0.102212	-0.772929	0.439564	0.629153	0
SP68_08060	13751	-0.0789092	0.169813	-0.464684	0.642158	0.781332	0
SP68_04430	67000.8	-0.0788809	0.103339	-0.76332	0.445272	0.634462	0
SP68_18205	876.394	-0.0786321	0.0982743	-0.800129	0.423636	0.615496	0
SP68_23940	1588.68	-0.0784805	0.116042	-0.676312	0.498843	0.680895	0
SP68_03845	161.307	-0.0782679	0.209746	-0.373155	0.709033	0.826384	0
SP68_07950	17453.7	-0.0780415	0.0974779	-0.800607	0.423359	0.615496	0
SP68_13705	2496.66	-0.0779473	0.143608	-0.54278	0.587281	0.745121	0
SP68_20775	3800.52	-0.0778707	0.0859757	-0.90573	0.365079	0.567461	0
SP68_14460	56.7344	-0.0777543	0.284146	-0.273642	0.78436	0.871137	0
SP68_06590	634.972	-0.0773744	0.152669	-0.50681	0.612288	0.763874	0
SP68_01765	33.5923	-0.0771196	0.361485	-0.213341	0.831061	0.901404	0
SP68_06170	224.638	-0.0767795	0.176247	-0.435636	0.663101	0.796755	0
SP68_22615	3655.26	-0.0763432	0.150476	-0.507346	0.611912	0.763611	0
SP68_10450	124.488	-0.0761673	0.191837	-0.397041	0.691337	0.816057	0
SP68_10085	3605.01	-0.0759321	0.150269	-0.505309	0.613342	0.764352	0
SP68_15630	7117.39	-0.0757534	0.13776	-0.549894	0.582392	0.742393	0
SP68_24185	1052.74	-0.0752041	0.206122	-0.364853	0.715221	0.830217	0
SP68_03545	2124.3	-0.0747457	0.119428	-0.625864	0.531404	0.703694	0
SP68_20555	1903.3	-0.0742034	0.163576	-0.453633	0.650093	0.788183	0
SP68_06335	12.4156	-0.0741626	0.488957	-0.151675	0.879443	NA	0
SP68_24605	584.03	-0.0740922	0.135258	-0.547783	0.583841	0.743442	0
SP68_08440	543.673	-0.0740714	0.208556	-0.355163	0.722467	0.834282	0
SP68_03360	2130.33	-0.0740031	0.191104	-0.38724	0.698579	0.820542	0
SP68_07750	13339.4	-0.0736289	0.125864	-0.584988	0.558556	0.724182	0
SP68_17005	4603.24	-0.0735548	0.19377	-0.379598	0.704244	0.823702	0
SP68_03295	870.416	-0.0734174	0.118234	-0.620949	0.534633	0.705624	0
SP68_15500	217.855	-0.0734145	0.204469	-0.35905	0.719557	0.832728	0
SP68_05790	9593.25	-0.073073	0.114994	-0.635452	0.525134	0.699832	0
SP68_20135	988.341	-0.0726864	0.0998592	-0.727889	0.466682	0.6546	0
SP68_03340	3734.7	-0.072594	0.219499	-0.330726	0.740852	0.846458	0
SP68_17670	71.2343	-0.072539	0.265835	-0.272872	0.784952	0.871206	0
SP68_21885	1947.12	-0.0724674	0.138404	-0.523594	0.600561	0.756383	0
SP68_08140	23685.5	-0.0724449	0.0929948	-0.779021	0.435967	0.6275	0
SP68_00465	58.9472	-0.0723599	0.250403	-0.288974	0.772601	0.864133	0
SP68_04980	52.351	-0.0722272	0.284573	-0.25381	0.799643	0.880314	0
SP68_14605	1693.9	-0.0719995	0.263537	-0.273204	0.784696	0.871137	0
SP68_10765	13271.7	-0.0719111	0.111842	-0.64297	0.520244	0.695965	0
SP68_20020	162.29	-0.0718429	0.188937	-0.380248	0.703761	0.823702	0
SP68_10480	2129.91	-0.0717684	0.183206	-0.391736	0.695253	0.81871	0
SP68_13995	2439.34	-0.0716748	0.142888	-0.501616	0.615938	0.765504	0
SP68_00610	370.813	-0.0716271	0.17521	-0.408807	0.682682	0.810805	0
SP68_11920	2387.78	-0.0713707	0.121311	-0.588329	0.556311	0.722486	0
SP68_22445	398.686	-0.0710823	0.230315	-0.30863	0.757603	0.855006	0
SP68_07665	1744.65	-0.0710345	0.146126	-0.486116	0.626885	0.771063	0
SP68_16250	1277.07	-0.0709156	0.124743	-0.568494	0.569699	0.732878	0
SP68_23895	4878.35	-0.0708054	0.14172	-0.499615	0.617346	0.765847	0
SP68_02685	6654.33	-0.0706478	0.124168	-0.568971	0.569376	0.732665	0
SP68_21460	1288.16	-0.0705641	0.152989	-0.461237	0.644628	0.783925	0
SP68_08815	27.5482	-0.0702429	0.347208	-0.202308	0.839676	0.906709	0
SP68_13560	5860.53	-0.0701589	0.164311	-0.426988	0.669388	0.801095	0
SP68_25830	12545.9	-0.0700898	0.157363	-0.445403	0.656028	0.791339	0
SP68_20980	2226.63	-0.0700722	0.126164	-0.555407	0.578616	0.740031	0
SP68_18065	75.5069	-0.0696308	0.198776	-0.350298	0.726115	0.836407	0
SP68_02620	563.965	-0.0696081	0.165918	-0.419532	0.674827	0.805649	0
SP68_09365	938.98	-0.0695842	0.11163	-0.623348	0.533056	0.704609	0
SP68_10455	133.849	-0.0694466	0.175724	-0.395203	0.692693	0.817032	0
SP68_05520	4442.13	-0.0691913	0.115171	-0.600768	0.547994	0.715502	0
SP68_03455	3680.11	-0.0688969	0.158053	-0.435911	0.662902	0.796755	0
SP68_10700	955.871	-0.0687525	0.139658	-0.492294	0.622512	0.768845	0
SP68_19925	379.174	-0.0687486	0.184561	-0.372498	0.709522	0.826384	0
SP68_15295	19250	-0.0687358	0.217597	-0.315886	0.752089	0.852725	0
SP68_13145	10234.4	-0.0685879	0.135129	-0.507572	0.611754	0.763611	0
SP68_09215	1216.99	-0.0685803	0.142854	-0.480071	0.631177	0.773526	0
SP68_22680	87.315	-0.0684868	0.203628	-0.336332	0.73662	0.844512	0
SP68_18145	296.222	-0.0683356	0.215431	-0.317204	0.751089	0.85272	0
SP68_08375	5429.29	-0.0682093	0.117179	-0.582095	0.560503	0.725486	0
SP68_00930	960.462	-0.0681625	0.184766	-0.368912	0.712194	0.827999	0
SP68_15710	6968.94	-0.067955	0.0973997	-0.697692	0.48537	0.668875	0
SP68_20495	17321.1	-0.0672806	0.106919	-0.629265	0.529176	0.701825	0
SP68_06305	11.3652	-0.06724	0.541895	-0.124083	0.901249	NA	0
SP68_03035	40.6794	-0.0670699	0.275456	-0.243487	0.807628	0.88559	0
SP68_06755	3242.73	-0.0667086	0.119321	-0.559067	0.576116	0.737237	0
SP68_20235	4482.67	-0.0666281	0.179878	-0.370408	0.711079	0.827168	0
SP68_19870	4078.25	-0.0665539	0.140312	-0.474327	0.635267	0.777035	0
SP68_08845	19.3389	-0.0662196	0.429894	-0.154037	0.87758	0.929628	0
SP68_13925	11447.4	-0.0659562	0.12273	-0.537411	0.590984	0.747782	0
SP68_03540	4120.95	-0.0659484	0.103501	-0.637179	0.524008	0.698675	0
SP68_17425	3706.4	-0.0658834	0.127865	-0.515256	0.606374	0.759706	0
SP68_20840	352.718	-0.0656606	0.197738	-0.332059	0.739845	0.846458	0
SP68_20570	1385.66	-0.06566	0.275216	-0.238576	0.811434	0.888338	0
SP68_08600	923.62	-0.0654015	0.175431	-0.372804	0.709294	0.826384	0
SP68_12490	59.7937	-0.0652316	0.342395	-0.190516	0.848905	0.913052	0
SP68_00475	658.723	-0.0646295	0.16038	-0.402977	0.686965	0.81297	0
SP68_22930	966.655	-0.0642582	0.235082	-0.273344	0.784589	0.871137	0
SP68_25350	3947.79	-0.0637912	0.151318	-0.421571	0.673338	0.804874	0
SP68_22995	925.688	-0.0630241	0.126136	-0.499654	0.617319	0.765847	0
SP68_02610	476.094	-0.0626136	0.163351	-0.383307	0.701492	0.821753	0
SP68_07690	6682.68	-0.062489	0.181059	-0.34513	0.729997	0.838997	0
SP68_19185	4084.65	-0.0623303	0.123438	-0.504953	0.613592	0.764352	0
SP68_19500	3703.1	-0.0621673	0.0983979	-0.631795	0.527521	0.701037	0
SP68_20780	3119.51	-0.0620932	0.11366	-0.546308	0.584854	0.744294	ushA
SP68_22185	1198.17	-0.0615892	0.194662	-0.31639	0.751706	0.85272	0
SP68_00085	2289.87	-0.061507	0.17803	-0.345487	0.729728	0.838897	0
SP68_02730	91.7789	-0.0614527	0.197353	-0.311384	0.755508	0.853605	0
SP68_02960	1311.84	-0.0605544	0.167379	-0.36178	0.717517	0.831888	0
SP68_15155	1023.08	-0.0604426	0.148903	-0.405918	0.684803	0.811865	0
SP68_24050	5540.8	-0.0603649	0.165451	-0.36485	0.715223	0.830217	0
SP68_15875	3405.82	-0.0601654	0.0944413	-0.637066	0.524082	0.698675	0
SP68_15670	3594.94	-0.0599665	0.10438	-0.574501	0.565629	0.729664	0
SP68_03085	2488.24	-0.0599301	0.108631	-0.551683	0.581165	0.741852	0
SP68_04645	35181.8	-0.059881	0.111396	-0.537549	0.590889	0.747782	0
SP68_02965	491.245	-0.059791	0.185373	-0.322544	0.747041	0.850662	0
SP68_14030	5304.03	-0.0594756	0.1077	-0.552233	0.580789	0.741852	0
SP68_21140	4271.73	-0.0592722	0.129838	-0.45651	0.648024	0.786833	0
SP68_03690	23.6319	-0.0592161	0.379021	-0.156235	0.875848	0.928006	0
SP68_07480	5968	-0.0592067	0.0912133	-0.649102	0.516273	0.693058	0
SP68_12510	2914.6	-0.0588992	0.230471	-0.25556	0.79829	0.879632	fis
SP68_12550	2484.7	-0.0585771	0.662253	-0.0884511	0.929518	0.961098	0
SP68_01030	291.94	-0.0583098	0.15049	-0.387466	0.698411	0.820542	0
SP68_12815	932.382	-0.0579062	0.1957	-0.295893	0.767312	0.860922	0
SP68_01235	5225.03	-0.0577221	0.194165	-0.297283	0.76625	0.860358	0
SP68_20080	36.0086	-0.0570013	0.289159	-0.197128	0.843728	0.909812	0
SP68_15850	4941.83	-0.056814	0.81622	-0.0696062	0.944507	0.968377	0
SP68_25300	158.393	-0.0565183	0.206142	-0.274172	0.783953	0.871137	0
SP68_16465	117.628	-0.0562883	0.230812	-0.243871	0.807331	0.88559	0
SP68_19615	2050.07	-0.0561988	0.149005	-0.37716	0.706054	0.825008	0
SP68_03230	300.762	-0.0560426	0.223994	-0.250197	0.802435	0.882564	0
SP68_24635	206.995	-0.0560045	0.164242	-0.340987	0.733114	0.841117	0
SP68_10860	37209.9	-0.0557602	0.123404	-0.451849	0.651378	0.78878	gcvT
SP68_01565	1008.76	-0.0556459	0.15498	-0.359052	0.719556	0.832728	0
SP68_17030	468.108	-0.0555991	0.147579	-0.376741	0.706366	0.825164	0
SP68_02315	148.554	-0.0553767	0.174974	-0.316485	0.751634	0.85272	0
SP68_04035	161.341	-0.0553078	0.203392	-0.271928	0.785678	0.871593	0
SP68_16685	1864.16	-0.0552305	0.165714	-0.333288	0.738917	0.846306	0
SP68_23380	36.6833	-0.0552075	0.294647	-0.187368	0.851372	0.913537	0
SP68_09595	137.91	-0.0551678	0.182432	-0.302402	0.762346	0.858056	0
SP68_00760	677.184	-0.0550923	0.181111	-0.304191	0.760983	0.857565	0
SP68_00805	653.084	-0.0550415	0.17957	-0.306519	0.75921	0.856402	0
SP68_04860	139.503	-0.0547824	0.224454	-0.244069	0.807177	0.88559	0
SP68_09255	12250	-0.0547548	0.112885	-0.485049	0.627641	0.771334	0
SP68_04070	1067.92	-0.0545452	0.119551	-0.45625	0.64821	0.786833	0
SP68_21370	194.161	-0.0543377	0.17203	-0.315862	0.752107	0.852725	0
SP68_05235	2994.41	-0.0542784	0.151242	-0.358885	0.719681	0.832728	0
SP68_19275	1314.6	-0.0541298	0.115968	-0.466764	0.640669	0.780377	0
SP68_18695	3463.07	-0.0539495	0.118209	-0.456392	0.648108	0.786833	0
SP68_21500	610.263	-0.0538177	0.235519	-0.228507	0.819252	0.892993	0
SP68_00100	856.995	-0.0538067	0.247574	-0.217336	0.827947	0.899067	0
SP68_03390	6132.93	-0.0535097	0.123836	-0.432102	0.665667	0.798855	0
SP68_09770	1443.45	-0.0534434	0.210753	-0.253582	0.799818	0.880314	0
SP68_07015	15669.2	-0.0534059	0.130767	-0.408406	0.682976	0.810946	spr
SP68_14575	169.158	-0.0532578	0.223342	-0.238458	0.811526	0.888338	0
SP68_07375	463.454	-0.0532372	0.171052	-0.311234	0.755623	0.853605	0
SP68_18680	813.755	-0.0532325	0.129232	-0.411915	0.680402	0.809552	0
SP68_16385	337.141	-0.0531312	0.141628	-0.375147	0.707551	0.825506	0
SP68_23195	28769.1	-0.053096	0.101806	-0.521544	0.601988	0.757356	0
SP68_11275	12038.2	-0.0530332	0.119778	-0.442764	0.657937	0.793021	0
SP68_16335	11319.3	-0.0529493	0.0969621	-0.546082	0.585009	0.744294	0
SP68_18275	2640.12	-0.0529366	0.235613	-0.224676	0.822231	0.895396	0
SP68_16200	939.06	-0.0527902	0.131719	-0.400778	0.688583	0.81426	0
SP68_15675	4313.4	-0.0527622	0.128048	-0.412052	0.680301	0.809552	0
SP68_25035	2848.3	-0.052721	0.201348	-0.261841	0.793444	0.875842	0
SP68_14025	2662	-0.0527077	0.130089	-0.405166	0.685355	0.812055	0
SP68_13340	11469.8	-0.0524655	0.098695	-0.531593	0.595008	0.75123	0
SP68_11895	253.837	-0.0523035	0.181153	-0.288726	0.772791	0.864136	0
SP68_02385	216.255	-0.0522014	0.15832	-0.329721	0.741611	0.846458	0
SP68_08740	1716.73	-0.0511518	0.124512	-0.410819	0.681205	0.810091	0
SP68_10305	3643.75	-0.050914	0.163322	-0.311739	0.755239	0.853605	0
SP68_08125	2484.21	-0.0507779	0.112329	-0.452047	0.651235	0.78878	0
SP68_16700	204.421	-0.0506461	0.238333	-0.212502	0.831716	0.901691	pgaB
SP68_13300	6346.37	-0.0506323	0.152607	-0.331782	0.740054	0.846458	0
SP68_25050	84230.2	-0.0499714	0.115746	-0.431735	0.665934	0.798914	0
SP68_19220	11.2932	-0.0499694	0.642061	-0.0778265	0.937966	NA	0
SP68_02985	745.945	-0.0496917	0.166118	-0.299135	0.764837	0.859188	0
SP68_04715	378.084	-0.049681	0.132366	-0.375332	0.707414	0.825506	0
SP68_08700	1167.1	-0.0495542	0.216124	-0.229286	0.818647	0.892543	0
SP68_10435	462.161	-0.0494496	0.167925	-0.294474	0.768396	0.861303	0
SP68_09750	531.475	-0.0493937	0.625793	-0.0789299	0.937088	0.965687	0
SP68_04055	46251.5	-0.0493863	0.131239	-0.376307	0.706688	0.825332	0
SP68_09395	175.58	-0.0493585	0.188256	-0.262188	0.793176	0.875842	0
SP68_03800	19.6514	-0.0493255	0.383805	-0.128517	0.89774	0.942425	0
SP68_14850	5403.66	-0.0493253	0.144647	-0.341005	0.7331	0.841117	0
SP68_11345	5709.38	-0.0489732	0.13865	-0.353214	0.723928	0.835552	0
SP68_08460	2674.36	-0.0484142	0.135872	-0.356322	0.721599	0.833929	0
SP68_03500	207.03	-0.0483608	0.18422	-0.262517	0.792923	0.875842	0
SP68_19660	4187.29	-0.0483486	0.0827264	-0.58444	0.558924	0.724456	0
SP68_22160	1065.32	-0.0481777	0.154039	-0.312763	0.754461	0.853543	0
SP68_22280	25312.8	-0.0481765	0.121429	-0.396746	0.691555	0.816105	0
SP68_09820	4061.3	-0.047996	0.133057	-0.360718	0.71831	0.832182	rumA
SP68_22335	1467.21	-0.0479654	0.131666	-0.364296	0.715637	0.830217	0
SP68_23610	146.574	-0.0475848	0.266781	-0.178366	0.858435	0.918389	gabD
SP68_11185	988.591	-0.0473842	0.155309	-0.305096	0.760293	0.857078	0
SP68_07530	924.314	-0.047375	0.142271	-0.332991	0.739141	0.846353	0
SP68_01205	182.288	-0.0471312	0.214351	-0.219879	0.825965	0.897561	0
SP68_10725	152.545	-0.0458612	0.174698	-0.262516	0.792923	0.875842	0
SP68_05545	131.919	-0.0457612	0.190993	-0.239597	0.810643	0.888002	0
SP68_10980	197.406	-0.0457045	0.216467	-0.211138	0.832779	0.902421	0
SP68_12115	1944.63	-0.045421	0.161262	-0.28166	0.778204	0.867493	0
SP68_16830	2694.56	-0.0453918	0.0962405	-0.47165	0.637177	0.778125	0
SP68_20220	611.159	-0.0449345	0.149921	-0.299722	0.764389	0.858894	0
SP68_12195	4142.43	-0.0444802	0.121439	-0.366275	0.71416	0.829659	0
SP68_11265	881.853	-0.0444781	0.109523	-0.406106	0.684665	0.811865	0
SP68_11055	1171.48	-0.0442268	0.122397	-0.36134	0.717845	0.83206	0
SP68_03120	807.603	-0.0438423	0.16042	-0.273297	0.784625	0.871137	0
SP68_20300	590.691	-0.0433724	0.223661	-0.19392	0.846239	0.91188	0
SP68_02995	611.831	-0.043226	0.147823	-0.292417	0.769968	0.862517	0
SP68_15880	1975.5	-0.0428763	0.150838	-0.284255	0.776215	0.86629	0
SP68_03720	277.766	-0.0426178	0.132921	-0.320625	0.748494	0.850955	0
SP68_08235	43.7415	-0.0425323	0.377782	-0.112584	0.91036	0.94983	0
SP68_08655	3561.65	-0.0424166	0.128063	-0.331216	0.740481	0.846458	0
SP68_22990	2295.72	-0.0423771	0.102624	-0.412934	0.679655	0.809288	potG
SP68_14390	87.9581	-0.0422465	0.226788	-0.186282	0.852224	0.913537	0
SP68_12335	18.7591	-0.0416596	0.504134	-0.0826359	0.934141	0.964154	0
SP68_00410	521.184	-0.0415972	0.17655	-0.235611	0.813734	0.890124	0
SP68_14700	26277.7	-0.0415584	0.181064	-0.229524	0.818462	0.892543	0
SP68_13365	4328.38	-0.041514	0.149588	-0.277522	0.781379	0.869536	0
SP68_23215	14686.2	-0.0411998	0.114166	-0.360876	0.718192	0.832182	0
SP68_03780	11.6111	-0.0402282	0.476204	-0.0844769	0.932677	NA	0
SP68_13970	10661.9	-0.039943	0.124165	-0.321693	0.747685	0.850662	0
SP68_16380	398.896	-0.0395222	0.196684	-0.200942	0.840744	0.907227	0
SP68_23250	8217.92	-0.0392929	0.113685	-0.345629	0.729621	0.838897	0
SP68_04390	41.0395	-0.039282	0.325889	-0.120538	0.904057	0.946192	0
SP68_21065	893.209	-0.0390146	0.284403	-0.137181	0.890888	0.938353	0
SP68_04170	18.4184	-0.0389196	0.383888	-0.101383	0.919247	NA	0
SP68_05860	2739.44	-0.0388776	0.1292	-0.300909	0.763484	0.85845	0
SP68_20215	401.261	-0.0386316	0.1827	-0.211448	0.832538	0.902371	0
SP68_03875	22.4172	-0.0385712	0.427945	-0.0901312	0.928183	0.960584	0
SP68_06575	121.622	-0.0380329	0.239789	-0.15861	0.873976	0.926447	0
SP68_06260	115.281	-0.0377631	0.22782	-0.165758	0.868347	0.924931	0
SP68_08160	7082.28	-0.0376521	0.110167	-0.341773	0.732522	0.840855	0
SP68_25260	77180.1	-0.0375217	0.163375	-0.229666	0.818351	0.892543	0
SP68_19215	17.8494	-0.0372254	0.466291	-0.079833	0.93637	NA	0
SP68_21125	22.785	-0.036932	0.352915	-0.104648	0.916655	0.954196	0
SP68_07115	81.5646	-0.0368791	0.228232	-0.161586	0.871632	0.926179	0
SP68_04275	116.945	-0.0367542	0.207587	-0.177054	0.859466	0.918623	0
SP68_24055	2356.19	-0.0363326	0.164963	-0.220247	0.825679	0.897476	0
SP68_20095	690.869	-0.0361418	0.193368	-0.186907	0.851733	0.913537	0
SP68_08970	19.7823	-0.035515	0.567028	-0.0626336	0.950058	0.971693	0
SP68_15305	2138.39	-0.0354593	0.0890528	-0.398183	0.690495	0.815895	0
SP68_06800	1588.19	-0.0351795	0.113613	-0.309644	0.756832	0.854553	0
SP68_07520	5758.99	-0.0348784	0.20388	-0.171073	0.864166	0.921538	0
SP68_23950	501.13	-0.0347909	0.136238	-0.255369	0.798438	0.879632	0
SP68_16225	15224	-0.034777	0.19525	-0.178115	0.858632	0.918389	0
SP68_16330	1541.68	-0.0341287	0.111897	-0.305002	0.760365	0.857078	0
[truncated: 3,106 more rows]

## Sheet: oscillating genes FC>2
Table S4.d: Significant oscilating genes in the RNAseq analysis comapraing ESSO7 to ESSO6 (p.value<0.05 and FC>2 or FC<0.5).
		baseMean	FoldChange	log2FoldChange	lfcSE	stat	pvalue	padj						Strand	ID	Parent	Dbxref	Name	gbkey	Ontology_term	new_locus_tag	gene	product	protein	go_component	go_function	go_process
SP68_16910		3120.35932259471	0.258658	-1.95088	0.627963	-3.10669	0.00189196	0.0297695	NZ_CP010523.2	tRNA	5039590	5039665	.	-	ID=rna-SP68_RS23540	Parent=gene-SP68_RS23540	anticodon=(pos:complement(5039630..5039632))		gbkey=tRNA		locus_tag=SP68_RS23540		product=tRNA-Gly
SP68_07810		83.4545629086024	0.311348	-1.6834	0.406303	-4.14321	3.42482e-05	0.00136377	NZ_CP010523.2	tRNA	1439893	1439968	.	+	ID=rna-SP68_RS06915	Parent=gene-SP68_RS06915	anticodon=(pos:1439926..1439928)		gbkey=tRNA		locus_tag=SP68_RS06915		product=tRNA-Ala
SP68_00715		69.4419326307097	0.31905	-1.64814	0.365542	-4.50877	6.52044e-06	0.000338916	NZ_CP010523.2	CDS	2974490	2974777	.	-	ID=cds-WP_004224492.1	Parent=gene-SP68_RS14020	Dbxref=Genbank:WP_004224492.1	Name=WP_004224492.1	gbkey=CDS	Ontology_term=GO:0010124	locus_tag=SP68_RS14020	gene=paaB	product=1%2C2-phenylacetyl-CoA epoxidase subunit B	protein_id=WP_004224492.1			go_process=phenylacetate catabolic process|0010124||IEA
SP68_15435		493.671243304834	0.323329	-1.62892	0.375683	-4.3359	1.45166e-05	0.000658371	NZ_CP010523.2	tRNA	5360492	5360568	.	-	ID=rna-SP68_RS25030	Parent=gene-SP68_RS25030	anticodon=(pos:complement(5360532..5360534))		gbkey=tRNA		locus_tag=SP68_RS25030		product=tRNA-Asp
SP68_00735		172.976104149341	0.34193	-1.54823	0.282764	-5.47535	4.36659e-08	3.88458e-06	NZ_CP010523.2	CDS	2971376	2972143	.	-	ID=cds-WP_040968453.1	Parent=gene-SP68_RS14000	Dbxref=Genbank:WP_040968453.1	Name=WP_040968453.1	gbkey=CDS		locus_tag=SP68_RS14000		product=2%2C3-dehydroadipyl-CoA hydratase	protein_id=WP_040968453.1
SP68_16915		8289.04675026045	0.348242	-1.52184	0.354933	-4.28768	1.80547e-05	0.000787934	NZ_CP010523.2	tRNA	5039446	5039521	.	-	ID=rna-SP68_RS23535	Parent=gene-SP68_RS23535	anticodon=(pos:complement(5039486..5039488))		gbkey=tRNA		locus_tag=SP68_RS23535		product=tRNA-Gly
SP68_21190		44.152912419666	0.361585	-1.46759	0.295403	-4.9681	6.76131e-07	4.46826e-05	NZ_CP010523.2	CDS	4105154	4105519	.	+	ID=cds-WP_002892824.1	Parent=gene-SP68_RS19235	Dbxref=Genbank:WP_002892824.1	Name=WP_002892824.1	gbkey=CDS		locus_tag=SP68_RS19235		product=cupin domain-containing protein	protein_id=WP_002892824.1
SP68_16040		32.0920832425947	0.368188	-1.44149	0.360651	-3.9969	6.41785e-05	0.00229988	NZ_CP010523.2	CDS	5235203	5235640	.	+	ID=cds-WP_040971030.1	Parent=gene-SP68_RS24415	Dbxref=Genbank:WP_040971030.1	Name=WP_040971030.1	gbkey=CDS		locus_tag=SP68_RS24415	gene=zraP	product=zinc resistance sensor/chaperone ZraP	protein_id=WP_040971030.1
SP68_00725		114.219545436656	0.37162	-1.4281	0.312354	-4.57207	4.82939e-06	0.00025679	NZ_CP010523.2	CDS	2973218	2973715	.	-	ID=cds-WP_032730218.1	Parent=gene-SP68_RS14010	Dbxref=Genbank:WP_032730218.1	Name=WP_032730218.1	gbkey=CDS	Ontology_term=GO:0010124	locus_tag=SP68_RS14010	gene=paaJ	product=phenylacetate-CoA oxygenase subunit PaaJ	protein_id=WP_032730218.1			go_process=phenylacetate catabolic process|0010124||IEA
SP68_20900		41.8350477639574	0.372036	-1.42649	0.343963	-4.14722	3.36541e-05	0.00135377	NZ_CP010523.2	tRNA	4167808	4167884	.	-	ID=rna-SP68_RS19525	Parent=gene-SP68_RS19525	anticodon=(pos:complement(4167848..4167850))		gbkey=tRNA		locus_tag=SP68_RS19525		product=tRNA-Arg
SP68_00745		233.476905112503	0.375489	-1.41316	0.265649	-5.31964	1.03974e-07	8.90712e-06	NZ_CP010523.2	CDS	2969160	2970581	.	-	ID=cds-WP_032730989.1	Parent=gene-SP68_RS13990	Dbxref=Genbank:WP_032730989.1	Name=WP_032730989.1	gbkey=CDS		locus_tag=SP68_RS13990		product=3-hydroxyacyl-CoA dehydrogenase	protein_id=WP_032730989.1
SP68_00740		138.319486389342	0.38632	-1.37213	0.310974	-4.41237	1.02247e-05	0.000497889	NZ_CP010523.2	CDS	2970585	2971373	.	-	ID=cds-WP_023297510.1	Parent=gene-SP68_RS13995	Dbxref=Genbank:WP_023297510.1	Name=WP_023297510.1	gbkey=CDS	Ontology_term=GO:0010124,GO:0004300	locus_tag=SP68_RS13995	gene=paaG	product=2-(1%2C2-epoxy-1%2C2-dihydrophenyl)acetyl-CoA isomerase PaaG	protein_id=WP_023297510.1		go_function=enoyl-CoA hydratase activity|0004300||IEA	go_process=phenylacetate catabolic process|0010124||IEA
SP68_00720		246.857177669665	0.399017	-1.32548	0.274423	-4.83004	1.36504e-06	8.41954e-05	NZ_CP010523.2	CDS	2973727	2974482	.	-	ID=cds-WP_022065987.1	Parent=gene-SP68_RS14015	Dbxref=Genbank:WP_022065987.1	Name=WP_022065987.1	gbkey=CDS	Ontology_term=GO:0010124	locus_tag=SP68_RS14015	gene=paaC	product=phenylacetate-CoA oxygenase subunit PaaC	protein_id=WP_022065987.1			go_process=phenylacetate catabolic process|0010124||IEA
SP68_00755		250.611880740866	0.408052	-1.29318	0.264875	-4.8822	1.04906e-06	6.55807e-05	NZ_CP010523.2	CDS	2967543	2968748	.	-	ID=cds-WP_022064755.1	Parent=gene-SP68_RS13980	Dbxref=Genbank:WP_022064755.1	Name=WP_022064755.1	gbkey=CDS	Ontology_term=GO:0019619,GO:0016747	locus_tag=SP68_RS13980	gene=pcaF	product=3-oxoadipyl-CoA thiolase	protein_id=WP_022064755.1		go_function=acyltransferase activity%2C transferring groups other than amino-acyl groups|0016747||IEA	go_process=3%2C4-dihydroxybenzoate catabolic process|0019619||IEA
SP68_23790		48.7591125940939	0.411636	-1.28056	0.314685	-4.06933	4.71485e-05	0.00178778	NZ_CP010523.2	tRNA	3523518	3523605	.	+	ID=rna-SP68_RS16610	Parent=gene-SP68_RS16610	anticodon=(pos:3523552..3523554)		gbkey=tRNA		locus_tag=SP68_RS16610		product=tRNA-Ser
SP68_01895		252.616607748215	0.420758	-1.24894	0.264794	-4.71664	2.39768e-06	0.000145943	NZ_CP010523.2	CDS	2729604	2729822	.	+	ID=cds-WP_002904808.1	Parent=gene-SP68_RS12840	Dbxref=Genbank:WP_002904808.1	Name=WP_002904808.1	gbkey=CDS		locus_tag=SP68_RS12840		product=ParD-like family protein	protein_id=WP_002904808.1
SP68_07720		110.951981264353	0.427191	-1.22705	0.343626	-3.57087	0.000355794	0.00875481	NZ_CP010523.2	tRNA	1460294	1460368	.	-	ID=rna-SP68_RS07005	Parent=gene-SP68_RS07005	anticodon=(pos:complement(1460333..1460335))		gbkey=tRNA		locus_tag=SP68_RS07005		product=tRNA-Arg
SP68_03605		76.8684104977539	0.429041	-1.22081	0.232122	-5.25936	1.44559e-07	1.19416e-05	NZ_CP010523.2	CDS	2376087	2376521	.	-	ID=cds-WP_012968028.1	Parent=gene-SP68_RS11140	Dbxref=Genbank:WP_012968028.1	Name=WP_012968028.1	gbkey=CDS	Ontology_term=GO:0000160,GO:0006355,GO:0003677	locus_tag=SP68_RS11140		product=winged helix-turn-helix domain-containing protein	protein_id=WP_012968028.1		go_function=DNA binding|0003677||IEA	go_process=phosphorelay signal transduction system|0000160||IEA,regulation of DNA-templated transcription|0006355||IEA
SP68_22020		4193.74088692124	0.430831	-1.21481	0.270804	-4.48593	7.2597e-06	0.000373149	NZ_CP010523.2	tRNA	3923083	3923167	.	+	ID=rna-SP68_RS18405	Parent=gene-SP68_RS18405	anticodon=(pos:3923117..3923119)		gbkey=tRNA		locus_tag=SP68_RS18405		product=tRNA-Leu
SP68_01265		664.433385220987	0.438803	-1.18836	0.151556	-7.84103	4.46873e-15	8.26894e-13	NZ_CP010523.2	CDS	2850353	2851603	.	+	ID=cds-WP_008805023.1	Parent=gene-SP68_RS13470	Dbxref=Genbank:WP_008805023.1	Name=WP_008805023.1	gbkey=CDS		locus_tag=SP68_RS13470		product=MFS transporter	protein_id=WP_008805023.1
SP68_23820		52.1237507899684	0.452926	-1.14265	0.388374	-2.94215	0.00325941	0.0411969	NZ_CP010523.2	tRNA	3518463	3518550	.	+	ID=rna-SP68_RS16580	Parent=gene-SP68_RS16580	anticodon=(pos:3518497..3518499)		gbkey=tRNA		locus_tag=SP68_RS16580		product=tRNA-Ser
SP68_13330		748.703885736622	0.454357	-1.1381	0.295904	-3.84619	0.000119968	0.00369981	NZ_CP010523.2	CDS	306744	306989	.	+	ID=cds-WP_002920858.1	Parent=gene-SP68_RS01375	Dbxref=Genbank:WP_002920858.1	Name=WP_002920858.1	gbkey=CDS	Ontology_term=GO:0002143,GO:0097163	locus_tag=SP68_RS01375	gene=tusA	product=sulfurtransferase TusA	protein_id=WP_002920858.1		go_function=sulfur carrier activity|0097163||IEA	go_process=tRNA wobble position uridine thiolation|0002143||IEA
SP68_15615		2395.62498242692	0.454678	-1.13708	0.3168	-3.58929	0.000331586	0.00829144	NZ_CP010523.2	tRNA	5322128	5322203	.	-	ID=rna-SP68_RS24850	Parent=gene-SP68_RS24850	anticodon=(pos:complement(5322168..5322170))		gbkey=tRNA		locus_tag=SP68_RS24850		product=tRNA-His
SP68_09635		108.412133630348	0.456957	-1.12987	0.358325	-3.1532	0.00161493	0.0266809	NZ_CP010523.2	CDS	1064712	1065707	.	-	ID=cds-WP_012967344.1	Parent=gene-SP68_RS05080	Dbxref=Genbank:WP_012967344.1	Name=WP_012967344.1	gbkey=CDS		locus_tag=SP68_RS05080		product=iron ABC transporter permease	protein_id=WP_012967344.1
SP68_09580		513.855684457625	0.464628	-1.10585	0.325183	-3.4007	0.000672126	0.014069	NZ_CP010523.2	CDS	1076459	1077280	.	-	ID=cds-WP_004149506.1	Parent=gene-SP68_RS05135	Dbxref=Genbank:WP_004149506.1	Name=WP_004149506.1	gbkey=CDS	Ontology_term=GO:0005524	locus_tag=SP68_RS05135		product=manganese/iron ABC transporter ATP-binding protein	protein_id=WP_004149506.1		go_function=ATP binding|0005524||IEA
SP68_09630		145.39833838028	0.465057	-1.10452	0.382622	-2.88671	0.00389287	0.0459577	NZ_CP010523.2	CDS	1065707	1066525	.	-	ID=cds-WP_012540746.1	Parent=gene-SP68_RS05085	Dbxref=Genbank:WP_012540746.1	Name=WP_012540746.1	gbkey=CDS		locus_tag=SP68_RS05085		product=hemin ABC transporter substrate-binding protein	protein_id=WP_012540746.1
SP68_25695		18344.0807196979	0.465366	-1.10356	0.221716	-4.97736	6.44577e-07	4.32147e-05	CP010523.2	ncRNA	3861327	3861496	.	-	ID=rna-SP68_25695	Parent=gene-SP68_25695	Dbxref=RFAM:RF00391	Note=rtT sRNA%2C processed from tyrT transcript	gbkey=ncRNA		locus_tag=SP68_25695		product=RtT sRNA
SP68_07840		10166.1088260279	0.466468	-1.10015	0.300206	-3.66465	0.000247676	0.00681449	NZ_CP010523.2	tRNA	1436879	1436954	.	-	ID=rna-SP68_RS06885	Parent=gene-SP68_RS06885	anticodon=(pos:complement(1436919..1436921))		gbkey=tRNA		locus_tag=SP68_RS06885		product=tRNA-Val
SP68_02930		543.438824291104	0.466883	-1.09887	0.28502	-3.85541	0.000115538	0.00361133	NZ_CP010523.2	CDS	2508105	2509604	.	+	ID=cds-WP_040968569.1	Parent=gene-SP68_RS11815	Dbxref=Genbank:WP_040968569.1	Name=WP_040968569.1	gbkey=CDS		locus_tag=SP68_RS11815	gene=kmrA	product=efflux MFS transporter KmrA	protein_id=WP_040968569.1
SP68_01240		1962.63923001073	0.46765	-1.0965	0.352235	-3.11297	0.00185213	0.0294432	NZ_CP010523.2	CDS	2858040	2858369	.	-	ID=cds-WP_008805028.1	Parent=gene-SP68_RS13495	Dbxref=Genbank:WP_008805028.1	Name=WP_008805028.1	gbkey=CDS		locus_tag=SP68_RS13495	gene=kpnF	product=multidrug efflux SMR transporter subunit KpnF	protein_id=WP_008805028.1
SP68_22015		915.654258008593	0.46767	-1.09644	0.352184	-3.11325	0.0018504	0.0294432	NZ_CP010523.2	tRNA	3923191	3923265	.	+	ID=rna-SP68_RS18410	Parent=gene-SP68_RS18410	anticodon=(pos:3923223..3923225)		gbkey=tRNA		locus_tag=SP68_RS18410		product=tRNA-Gln
SP68_00750		69.6052304999457	0.468531	-1.09378	0.279818	-3.90891	9.27123e-05	0.00299204	NZ_CP010523.2	CDS	2968748	2969170	.	-	ID=cds-WP_012541929.1	Parent=gene-SP68_RS13985	Dbxref=Genbank:WP_012541929.1	Name=WP_012541929.1	gbkey=CDS	Ontology_term=GO:0010124	locus_tag=SP68_RS13985	gene=paaI	product=hydroxyphenylacetyl-CoA thioesterase PaaI	protein_id=WP_012541929.1			go_process=phenylacetate catabolic process|0010124||IEA
SP68_16100		878.594348474784	0.469653	-1.09033	0.238453	-4.57252	4.81888e-06	0.00025679	NZ_CP010523.2	CDS	5218580	5219884	.	-	ID=cds-WP_032701149.1	Parent=gene-SP68_RS24355	Dbxref=Genbank:WP_032701149.1	Name=WP_032701149.1	gbkey=CDS	Ontology_term=GO:0019752,GO:0004451	locus_tag=SP68_RS24355	gene=aceA	product=isocitrate lyase	protein_id=WP_032701149.1		go_function=isocitrate lyase activity|0004451||IEA	go_process=carboxylic acid metabolic process|0019752||IEA
SP68_00445		272.038025266807	0.471208	-1.08557	0.376072	-2.88659	0.00389438	0.0459577	NZ_CP010523.2	CDS	3032305	3032898	.	-	ID=cds-WP_008805172.1	Parent=gene-SP68_RS14290	Dbxref=Genbank:WP_008805172.1	Name=WP_008805172.1	gbkey=CDS		locus_tag=SP68_RS14290	gene=acrR	product=TetR/AcrR family transcriptional regulator	protein_id=WP_008805172.1
SP68_22255		9827.63286529995	0.473439	-1.07875	0.335898	-3.21154	0.00132026	0.0230312	NZ_CP010523.2	CDS	3867565	3867849	.	-	ID=cds-WP_008805691.1	Parent=gene-SP68_RS18165	Dbxref=Genbank:WP_008805691.1	Name=WP_008805691.1	gbkey=CDS		locus_tag=SP68_RS18165	gene=ybgE	product=cyd operon protein YbgE	protein_id=WP_008805691.1
SP68_10625		962.937210807011	0.473572	-1.07835	0.201344	-5.35573	8.52103e-08	7.43741e-06	NZ_CP010523.2	CDS	856022	856507	.	-	ID=cds-WP_074194464.1	Parent=gene-SP68_RS04090	Dbxref=Genbank:WP_074194464.1	Name=WP_074194464.1	gbkey=CDS		locus_tag=SP68_RS04090		product=fimbrial protein	protein_id=WP_074194464.1
SP68_11555		10617.9669122158	0.47946	-1.06052	0.330423	-3.20958	0.0013293	0.0230312	NZ_CP010523.2	CDS	659966	660628	.	+	ID=cds-WP_162493302.1	Parent=gene-SP68_RS03155	Dbxref=Genbank:WP_162493302.1	Name=WP_162493302.1	gbkey=CDS		locus_tag=SP68_RS03155		product=YfdX family protein	protein_id=WP_162493302.1
SP68_00730		309.692687073352	0.479679	-1.05986	0.231336	-4.58146	4.61731e-06	0.000254282	NZ_CP010523.2	CDS	2972140	2973210	.	-	ID=cds-WP_040968452.1	Parent=gene-SP68_RS14005	Dbxref=Genbank:WP_040968452.1	Name=WP_040968452.1	gbkey=CDS	Ontology_term=GO:0010124	locus_tag=SP68_RS14005	gene=paaK	product=phenylacetate-CoA oxygenase/reductase subunit PaaK	protein_id=WP_040968452.1			go_process=phenylacetate catabolic process|0010124||IEA
SP68_10295		137.228455214964	0.481213	-1.05525	0.271086	-3.89268	9.91411e-05	0.00316294	NZ_CP010523.2	CDS	925311	925868	.	+	ID=cds-WP_023298179.1	Parent=gene-SP68_RS04420	Dbxref=Genbank:WP_023298179.1	Name=WP_023298179.1	gbkey=CDS		locus_tag=SP68_RS04420		product=prepilin peptidase-dependent protein	protein_id=WP_023298179.1
SP68_03570		594.285538410713	0.485316	-1.043	0.331815	-3.14333	0.00167039	0.0273895	NZ_CP010523.2	tRNA	2382629	2382705	.	-	ID=rna-SP68_RS11170	Parent=gene-SP68_RS11170	anticodon=(pos:complement(2382669..2382671))		gbkey=tRNA		locus_tag=SP68_RS11170		product=tRNA-Val
SP68_16920		1281.8130046982	0.487495	-1.03654	0.257121	-4.03134	5.54607e-05	0.00206904	NZ_CP010523.2	tRNA	5039298	5039373	.	-	ID=rna-SP68_RS23530	Parent=gene-SP68_RS23530	anticodon=(pos:complement(5039338..5039340))		gbkey=tRNA		locus_tag=SP68_RS23530		product=tRNA-Gly
SP68_09140		257.953603070821	0.489216	-1.03146	0.244731	-4.21465	2.50171e-05	0.00105208	NZ_CP010523.2	CDS	1161679	1162225	.	-	ID=cds-SP68_RS05575	Parent=gene-SP68_RS05575	Note=frameshifted		gbkey=CDS		locus_tag=SP68_RS05575		product=rhodanese family protein	pseudo=true
SP68_12075		276.584620156193	0.496367	-1.01052	0.339523	-2.9763	0.00291748	0.0390065	NZ_CP010523.2	tRNA	554109	554195	.	+	ID=rna-SP68_RS02630	Parent=gene-SP68_RS02630	anticodon=(pos:554143..554145)		gbkey=tRNA		locus_tag=SP68_RS02630		product=tRNA-Leu
SP68_17040		152.912699457515	2.03227	1.02309	0.296736	3.44782	0.000565138	0.0123902	NZ_CP010523.2	CDS	5014161	5014466	.	-	ID=cds-WP_023291723.1	Parent=gene-SP68_RS23410	Dbxref=Genbank:WP_023291723.1	Name=WP_023291723.1	gbkey=CDS		locus_tag=SP68_RS23410	gene=ulaB	product=PTS ascorbate transporter subunit IIB	protein_id=WP_023291723.1
SP68_10185		529.36582953222	2.03372	1.02412	0.139086	7.36324	1.79505e-13	3.1938e-11	NZ_CP010523.2	CDS	952041	952673	.	-	ID=cds-WP_008806307.1	Parent=gene-SP68_RS04530	Dbxref=Genbank:WP_008806307.1	Name=WP_008806307.1	gbkey=CDS		locus_tag=SP68_RS04530		product=phosphate propanoyltransferase	protein_id=WP_008806307.1
SP68_12725		38363.6510172856	2.04331	1.03091	0.321587	3.20569	0.00134739	0.0232188	NZ_CP010523.2	CDS	434570	434902	.	+	ID=cds-WP_002919773.1	Parent=gene-SP68_RS01980	Dbxref=Genbank:WP_002919773.1	Name=WP_002919773.1	gbkey=CDS	Ontology_term=GO:0006412,GO:0003735,GO:0000311,GO:0022625	locus_tag=SP68_RS01980	gene=rplV	product=50S ribosomal protein L22	protein_id=WP_002919773.1	go_component=plastid large ribosomal subunit|0000311||IEA,cytosolic large ribosomal subunit|0022625||IEA	go_function=structural constituent of ribosome|0003735||IEA	go_process=translation|0006412||IEA
SP68_10795		4279.88743158077	2.04343	1.03099	0.340633	3.0267	0.00247237	0.0353	NZ_CP010523.2	CDS	825687	825953	.	+	ID=cds-WP_002916312.1	Parent=gene-SP68_RS03920	Dbxref=Genbank:WP_002916312.1	Name=WP_002916312.1	gbkey=CDS		locus_tag=SP68_RS03920	gene=sdhE	product=FAD assembly factor SdhE	protein_id=WP_002916312.1
SP68_02815		642.254931781927	2.04924	1.03509	0.198873	5.20477	1.94236e-07	1.49756e-05	NZ_CP010523.2	CDS	2531569	2533191	.	-	ID=cds-WP_016161128.1	Parent=gene-SP68_RS11930	Dbxref=Genbank:WP_016161128.1	Name=WP_016161128.1	gbkey=CDS	Ontology_term=GO:0055085,GO:0043190	locus_tag=SP68_RS11930		product=TIGR04028 family ABC transporter substrate-binding protein	protein_id=WP_016161128.1	go_component=ATP-binding cassette (ABC) transporter complex|0043190||IEA		go_process=transmembrane transport|0055085||IEA
SP68_07285		5577.09812210347	2.05931	1.04216	0.173114	6.02007	1.74346e-09	2.06801e-07	NZ_CP010523.2	CDS	1551888	1553234	.	+	ID=cds-WP_002913019.1	Parent=gene-SP68_RS07440	Dbxref=Genbank:WP_002913019.1	Name=WP_002913019.1	gbkey=CDS	Ontology_term=GO:0015794,GO:0015169,GO:0016020	locus_tag=SP68_RS07440	gene=glpT	product=glycerol-3-phosphate transporter	protein_id=WP_002913019.1	go_component=membrane|0016020||IEA	go_function=glycerol-3-phosphate transmembrane transporter activity|0015169||IEA	go_process=glycerol-3-phosphate transmembrane transport|0015794||IEA
SP68_20435		10379.656762336	2.07313	1.05181	0.329705	3.19015	0.00142198	0.0241841	NZ_CP010523.2	CDS	4268150	4268479	.	+	ID=cds-WP_002891634.1	Parent=gene-SP68_RS20000	Dbxref=Genbank:WP_002891634.1	Name=WP_002891634.1	gbkey=CDS		locus_tag=SP68_RS20000		product=cytochrome o ubiquinol oxidase subunit IV	protein_id=WP_002891634.1
SP68_23815		870.433773758548	2.07404	1.05245	0.291605	3.60914	0.000307211	0.00780855	NZ_CP010523.2	CDS	3519078	3519941	.	+	ID=cds-WP_012542255.1	Parent=gene-SP68_RS16585	Dbxref=Genbank:WP_012542255.1	Name=WP_012542255.1	gbkey=CDS		locus_tag=SP68_RS16585		product=arginase family protein	protein_id=WP_012542255.1
SP68_15960		4494.27576990152	2.08369	1.05914	0.257505	4.11308	3.90412e-05	0.00151769	NZ_CP010523.2	CDS	5248555	5248872	.	+	ID=cds-WP_008808002.1	Parent=gene-SP68_RS24495	Dbxref=Genbank:WP_008808002.1	Name=WP_008808002.1	gbkey=CDS		locus_tag=SP68_RS24495		product=PTS lactose/cellobiose transporter subunit IIA	protein_id=WP_008808002.1
SP68_11695		5797.9364060313	2.08629	1.06094	0.1607	6.60203	4.05575e-11	6.05222e-09	NZ_CP010523.2	CDS	629864	631456	.	-	ID=cds-WP_040968898.1	Parent=gene-SP68_RS03015	Dbxref=Genbank:WP_040968898.1	Name=WP_040968898.1	gbkey=CDS	Ontology_term=GO:0005975,GO:0009372,GO:0071518	locus_tag=SP68_RS03015	gene=lsrK	product=autoinducer-2 kinase	protein_id=WP_040968898.1		go_function=autoinducer-2 kinase activity|0071518||IEA	go_process=carbohydrate metabolic process|0005975||IEA,quorum sensing|0009372||IEA
SP68_01920		376.702432653698	2.09991	1.07033	0.309371	3.45968	0.000540811	0.0119133	NZ_CP010523.2	CDS	2724663	2725106	.	+	ID=cds-WP_008804904.1	Parent=gene-SP68_RS12815	Dbxref=Genbank:WP_008804904.1	Name=WP_008804904.1	gbkey=CDS		locus_tag=SP68_RS12815		product=PTS sugar transporter subunit IIA	protein_id=WP_008804904.1
SP68_06895		4856.25757224752	2.10621	1.07465	0.260402	4.1269	3.67691e-05	0.00144147	NZ_CP010523.2	CDS	1644829	1646349	.	+	ID=cds-WP_008804029.1	Parent=gene-SP68_RS07830	Dbxref=Genbank:WP_008804029.1	Name=WP_008804029.1	gbkey=CDS	Ontology_term=GO:0008643,GO:0005524,GO:0043211,GO:0016020	locus_tag=SP68_RS07830	gene=mglA	product=galactose/methyl galactoside ABC transporter ATP-binding protein MglA	protein_id=WP_008804029.1	go_component=membrane|0016020||IEA	go_function=ATP binding|0005524||IEA,ABC-type carbohydrate transporter activity|0043211||IEA	go_process=carbohydrate transport|0008643||IEA
SP68_13870		224.076476393002	2.14279	1.09949	0.385208	2.85427	0.00431358	0.0493926	NZ_CP010523.2	CDS	176079	176447	.	+	ID=cds-WP_040969177.1	Parent=gene-SP68_RS00825	Dbxref=Genbank:WP_040969177.1	Name=WP_040969177.1	gbkey=CDS		locus_tag=SP68_RS00825		product=DUF3302 domain-containing protein	protein_id=WP_040969177.1
SP68_10175		207.415332397249	2.14979	1.10419	0.217251	5.08257	3.72367e-07	2.60996e-05	NZ_CP010523.2	CDS	953162	953437	.	-	ID=cds-WP_002915806.1	Parent=gene-SP68_RS04540	Dbxref=Genbank:WP_002915806.1	Name=WP_002915806.1	gbkey=CDS		locus_tag=SP68_RS04540	gene=pduJ	product=propanediol utilization microcompartment protein PduJ	protein_id=WP_002915806.1
SP68_00020		50.8229154887065	2.15172	1.10549	0.382162	2.89272	0.00381925	0.045748	NZ_CP010523.2	CDS	3131434	3131907	.	-	ID=cds-WP_023159427.1	Parent=gene-SP68_RS14715	Dbxref=Genbank:WP_023159427.1	Name=WP_023159427.1	gbkey=CDS		locus_tag=SP68_RS14715		product=hypothetical protein	protein_id=WP_023159427.1
SP68_07280		4449.86187854228	2.16047	1.11134	0.213074	5.21578	1.83045e-07	1.4352e-05	NZ_CP010523.2	CDS	1553244	1554314	.	+	ID=cds-WP_022064825.1	Parent=gene-SP68_RS07445	Dbxref=Genbank:WP_022064825.1	Name=WP_022064825.1	gbkey=CDS	Ontology_term=GO:0006629,GO:0008081	locus_tag=SP68_RS07445	gene=glpQ	product=glycerophosphodiester phosphodiesterase	protein_id=WP_022064825.1		go_function=phosphoric diester hydrolase activity|0008081||IEA	go_process=lipid metabolic process|0006629||IEA
SP68_00915		12514.3373624476	2.2185	1.14959	0.164476	6.9894	2.76064e-12	4.25691e-10	NZ_CP010523.2	CDS	2929079	2930077	.	+	ID=cds-WP_040968465.1	Parent=gene-SP68_RS13820	Dbxref=Genbank:WP_040968465.1	Name=WP_040968465.1	gbkey=CDS	Ontology_term=GO:0006094,GO:0006096,GO:0019682	locus_tag=SP68_RS13820	gene=gap	product=type I glyceraldehyde-3-phosphate dehydrogenase	protein_id=WP_040968465.1			go_process=gluconeogenesis|0006094||IEA,glycolytic process|0006096||IEA,glyceraldehyde-3-phosphate metabolic process|0019682||IEA
SP68_20985		42746.2143265181	2.21953	1.15025	0.301882	3.81026	0.000138818	0.00416995	NZ_CP010523.2	CDS	4149397	4150731	.	-	ID=cds-WP_040973733.1	Parent=gene-SP68_RS19440	Dbxref=Genbank:WP_040973733.1	Name=WP_040973733.1	gbkey=CDS	Ontology_term=GO:0043872	locus_tag=SP68_RS19440	gene=cadB	product=cadaverine/lysine antiporter	protein_id=WP_040973733.1		go_function=lysine:cadaverine antiporter activity|0043872||IEA
SP68_12390		2887.34810328202	2.23599	1.16092	0.159991	7.25613	3.98317e-13	6.8245e-11	NZ_CP010523.2	CDS	493490	493756	.	-	ID=cds-WP_008806680.1	Parent=gene-SP68_RS02315	Dbxref=Genbank:WP_008806680.1	Name=WP_008806680.1	gbkey=CDS		locus_tag=SP68_RS02315	gene=yhcN-B	product=DUF1471 family stress response protein YhcN-B	protein_id=WP_008806680.1
SP68_11990		4940.7251960767	2.24178	1.16464	0.141551	8.22774	1.90781e-16	4.20263e-14	NZ_CP010523.2	CDS	571882	572889	.	-	ID=cds-WP_002918234.1	Parent=gene-SP68_RS02715	Dbxref=Genbank:WP_002918234.1	Name=WP_002918234.1	gbkey=CDS		locus_tag=SP68_RS02715		product=LLM class flavin-dependent oxidoreductase	protein_id=WP_002918234.1
SP68_20685		14168.6444860142	2.29172	1.19643	0.376808	3.17517	0.00149748	0.0251903	NZ_CP010523.2	CDS	4215825	4216043	.	+	ID=cds-WP_002892050.1	Parent=gene-SP68_RS19745	Dbxref=Genbank:WP_002892050.1	Name=WP_002892050.1	gbkey=CDS		locus_tag=SP68_RS19745		product=HHA domain-containing protein_transcriptional regulator	protein_id=WP_002892050.1
SP68_20545		85.6191812484737	2.29989	1.20157	0.397782	3.02067	0.00252217	0.0357901	NZ_CP010523.2	CDS	4241790	4242128	.	-	ID=cds-WP_002891893.1	Parent=gene-SP68_RS19890	Dbxref=Genbank:WP_002891893.1	Name=WP_002891893.1	gbkey=CDS	Ontology_term=GO:0006808,GO:0030234	locus_tag=SP68_RS19890	gene=glnK	product=P-II family nitrogen regulator	protein_id=WP_002891893.1		go_function=enzyme regulator activity|0030234||IEA	go_process=regulation of nitrogen utilization|0006808||IEA
SP68_08190		9927.51362665779	2.33247	1.22186	0.129055	9.46776	2.85909e-21	8.26633e-19	NZ_CP010523.2	CDS	1365892	1367325	.	+	ID=cds-WP_022064637.1	Parent=gene-SP68_RS06525	Dbxref=Genbank:WP_022064637.1	Name=WP_022064637.1	gbkey=CDS		locus_tag=SP68_RS06525		product=6-phospho-beta-glucosidase	protein_id=WP_022064637.1
SP68_13685		316.89494311089	2.39452	1.25974	0.440121	2.86225	0.00420639	0.0486469	NZ_CP010523.2	CDS	217794	218999	.	+	ID=cds-WP_012540343.1	Parent=gene-SP68_RS01010	Dbxref=Genbank:WP_012540343.1	Name=WP_012540343.1	gbkey=CDS		locus_tag=SP68_RS01010		product=MFS transporter	protein_id=WP_012540343.1
SP68_17010		9209.67004648013	2.41467	1.27182	0.28858	4.40718	1.04724e-05	0.000504636	NZ_CP010523.2	CDS	5019542	5019817	.	+	ID=cds-WP_008807186.1	Parent=gene-SP68_RS23440	Dbxref=Genbank:WP_008807186.1	Name=WP_008807186.1	gbkey=CDS		locus_tag=SP68_RS23440	gene=yjfN	product=DUF1471 family protease activator YjfN	protein_id=WP_008807186.1
SP68_10170		152.405946387396	2.4496	1.29255	0.222723	5.80337	6.4997e-09	6.95731e-07	NZ_CP010523.2	CDS	953456	953806	.	-	ID=cds-WP_012540672.1	Parent=gene-SP68_RS04545	Dbxref=Genbank:WP_012540672.1	Name=WP_012540672.1	gbkey=CDS		locus_tag=SP68_RS04545		product=glycerol dehydratase reactivase beta/small subunit family protein	protein_id=WP_012540672.1
SP68_01150		2457.1103004093	2.52674	1.33728	0.208577	6.41142	1.44174e-10	1.96161e-08	NZ_CP010523.2	CDS	2876482	2879259	.	-	ID=cds-WP_012541875.1	Parent=gene-SP68_RS13585	Dbxref=Genbank:WP_012541875.1	Name=WP_012541875.1	gbkey=CDS	Ontology_term=GO:0010181,GO:0016491	locus_tag=SP68_RS13585		product=flavocytochrome c	protein_id=WP_012541875.1		go_function=FMN binding|0010181||IEA,oxidoreductase activity|0016491||IEA
SP68_04535		5494.72103739808	2.56499	1.35895	0.347443	3.91129	9.18045e-05	0.00299076	NZ_CP010523.2	CDS	2184928	2185161	.	+	ID=cds-WP_012541368.1	Parent=gene-SP68_RS10205	Dbxref=Genbank:WP_012541368.1	Name=WP_012541368.1	gbkey=CDS		locus_tag=SP68_RS10205		product=hypothetical protein	protein_id=WP_012541368.1
SP68_18265		6452.46180607427	2.59029	1.37311	0.17386	7.89781	2.83843e-15	5.47107e-13	NZ_CP010523.2	CDS	4735823	4737166	.	-	ID=cds-WP_008807536.1	Parent=gene-SP68_RS22165	Dbxref=Genbank:WP_008807536.1	Name=WP_008807536.1	gbkey=CDS		locus_tag=SP68_RS22165		product=PTS cellobiose transporter subunit IIC	protein_id=WP_008807536.1
SP68_13750		6986.90168694044	2.6313	1.39577	0.394951	3.53404	0.000409256	0.00977293	NZ_CP010523.2	CDS	204185	204475	.	-	ID=cds-WP_002921931.1	Parent=gene-SP68_RS00945	Dbxref=Genbank:WP_002921931.1	Name=WP_002921931.1	gbkey=CDS		locus_tag=SP68_RS00945		product=HTH-type transcriptional regulator	protein_id=WP_002921931.1
SP68_12410		866.623407575084	2.67472	1.41939	0.408948	3.47083	0.000518853	0.0115952	NZ_CP010523.2	CDS	489826	490029	.	+	ID=cds-WP_002918640.1	Parent=gene-SP68_RS02295	Dbxref=Genbank:WP_002918640.1	Name=WP_002918640.1	gbkey=CDS		locus_tag=SP68_RS02295	gene=aaeX	product=p-hydroxybenzoic acid efflux pump operon protein AaeX	protein_id=WP_002918640.1
SP68_08195		2884.87313402604	2.69572	1.43067	0.141392	10.1185	4.57414e-24	1.62769e-21	NZ_CP010523.2	CDS	1364989	1365882	.	+	ID=cds-WP_022064638.1	Parent=gene-SP68_RS06520	Dbxref=Genbank:WP_022064638.1	Name=WP_022064638.1	gbkey=CDS		locus_tag=SP68_RS06520		product=ROK family protein	protein_id=WP_022064638.1
SP68_11670		2436.63308212182	2.77423	1.47209	0.182283	8.07585	6.7006e-16	1.40895e-13	NZ_CP010523.2	CDS	636204	637217	.	+	ID=cds-WP_040968897.1	Parent=gene-SP68_RS03040	Dbxref=Genbank:WP_040968897.1	Name=WP_040968897.1	gbkey=CDS		locus_tag=SP68_RS03040	gene=lsrB	product=autoinducer 2 ABC transporter substrate-binding protein LsrB	protein_id=WP_040968897.1
SP68_19040		145.94560230928	2.82397	1.49773	0.346646	4.32062	1.55591e-05	0.000698801	NZ_CP010523.2	CDS	4562655	4564061	.	+	ID=cds-WP_008807414.1	Parent=gene-SP68_RS21385	Dbxref=Genbank:WP_008807414.1	Name=WP_008807414.1	gbkey=CDS		locus_tag=SP68_RS21385		product=MFS transporter	protein_id=WP_008807414.1
SP68_21280		12411.482816167	2.86491	1.51849	0.157291	9.65401	4.72687e-22	1.45777e-19	NZ_CP010523.2	CDS	4084303	4084956	.	+	ID=cds-WP_032729541.1	Parent=gene-SP68_RS19145	Dbxref=Genbank:WP_032729541.1	Name=WP_032729541.1	gbkey=CDS	Ontology_term=GO:0016491	locus_tag=SP68_RS19145	gene=nfsB	product=oxygen-insensitive NAD(P)H nitroreductase	protein_id=WP_032729541.1		go_function=oxidoreductase activity|0016491||IEA
SP68_09070		2879.95366920027	2.90074	1.53642	0.120691	12.7302	4.01664e-37	1.68918e-34	NZ_CP010523.2	CDS	1176941	1177561	.	-	ID=cds-WP_040968811.1	Parent=gene-SP68_RS05645	Dbxref=Genbank:WP_040968811.1	Name=WP_040968811.1	gbkey=CDS		locus_tag=SP68_RS05645		product=hypothetical protein	protein_id=WP_040968811.1
SP68_20655		244.995708007493	3.45642	1.78928	0.410059	4.36347	1.28018e-05	0.000598192	NZ_CP010523.2	CDS	4219737	4220000	.	-	ID=cds-WP_008805431.1	Parent=gene-SP68_RS19775	Dbxref=Genbank:WP_008805431.1	Name=WP_008805431.1	gbkey=CDS	Ontology_term=GO:0006412,GO:0003735,GO:0005840	locus_tag=SP68_RS19775		product=type B 50S ribosomal protein L31	protein_id=WP_008805431.1	go_component=ribosome|0005840||IEA	go_function=structural constituent of ribosome|0003735||IEA	go_process=translation|0006412||IEA
SP68_12385		1802.33487168223	3.62065	1.85625	0.287621	6.45381	1.09072e-10	1.57677e-08	NZ_CP010523.2	CDS	493855	494118	.	-	ID=cds-WP_008806679.1	Parent=gene-SP68_RS02320	Dbxref=Genbank:WP_008806679.1	Name=WP_008806679.1	gbkey=CDS		locus_tag=SP68_RS02320	gene=yhcN	product=peroxide/acid stress response protein YhcN	protein_id=WP_008806679.1
SP68_01140		4906.74220930449	3.7333	1.90045	0.206777	9.19084	3.8978e-20	1.06066e-17	NZ_CP010523.2	CDS	2881467	2883119	.	+	ID=cds-WP_040968471.1	Parent=gene-SP68_RS13595	Dbxref=Genbank:WP_040968471.1	Name=WP_040968471.1	gbkey=CDS		locus_tag=SP68_RS13595	gene=fumA	product=class I fumarate hydratase FumA	protein_id=WP_040968471.1
SP68_01145		1959.6579779274	3.84552	1.94318	0.212911	9.12671	7.06125e-20	1.81474e-17	NZ_CP010523.2	CDS	2879901	2881412	.	+	ID=cds-WP_012968326.1	Parent=gene-SP68_RS13590	Dbxref=Genbank:WP_012968326.1	Name=WP_012968326.1	gbkey=CDS		locus_tag=SP68_RS13590		product=anion permease	protein_id=WP_012968326.1
SP68_17065		795.365341130897	4.02022	2.00727	0.207055	9.69438	3.18575e-22	1.05266e-19	NZ_CP010523.2	CDS	5010211	5011404	.	+	ID=cds-WP_008807176.1	Parent=gene-SP68_RS23385	Dbxref=Genbank:WP_008807176.1	Name=WP_008807176.1	gbkey=CDS		locus_tag=SP68_RS23385		product=MFS transporter	protein_id=WP_008807176.1
SP68_10490		4196.7245736802	4.06258	2.0224	0.183176	11.0407	2.43067e-28	9.37022e-26	NZ_CP010523.2	CDS	881763	882641	.	-	ID=cds-WP_012967270.1	Parent=gene-SP68_RS04225	Dbxref=Genbank:WP_012967270.1	Name=WP_012967270.1	gbkey=CDS		locus_tag=SP68_RS04225		product=aldo/keto reductase family oxidoreductase	protein_id=WP_012967270.1
SP68_19015		40.2050393480255	4.13609	2.04827	0.413538	4.95304	7.30638e-07	4.69435e-05	NZ_CP010523.2	CDS	4567755	4568186	.	+	ID=cds-WP_008807418.1	Parent=gene-SP68_RS21410	Dbxref=Genbank:WP_008807418.1	Name=WP_008807418.1	gbkey=CDS		locus_tag=SP68_RS21410	gene=ppdD	product=prepilin peptidase-dependent pilin	protein_id=WP_008807418.1
SP68_17070		1395.40439110634	4.80737	2.26525	0.26597	8.51692	1.63851e-17	3.78988e-15	NZ_CP010523.2	CDS	5009786	5010061	.	+	ID=cds-WP_002885689.1	Parent=gene-SP68_RS23380	Dbxref=Genbank:WP_002885689.1	Name=WP_002885689.1	gbkey=CDS		locus_tag=SP68_RS23380		product=DUF1471 domain-containing protein	protein_id=WP_002885689.1
SP68_17500		56.2776413875602	5.22818	2.38631	0.480868	4.9625	6.95903e-07	4.53415e-05	NZ_CP010523.2	CDS	4909558	4910442	.	+	ID=cds-WP_004146807.1	Parent=gene-SP68_RS22950	Dbxref=Genbank:WP_004146807.1	Name=WP_004146807.1	gbkey=CDS		locus_tag=SP68_RS22950		product=sugar ABC transporter permease	protein_id=WP_004146807.1
SP68_24090		1164.21401557141	5.2995	2.40586	0.82003	2.93386	0.00334771	0.0419689	NZ_CP010523.2	CDS	3464003	3464260	.	-	ID=cds-WP_022065354.1	Parent=gene-SP68_RS16305	Dbxref=Genbank:WP_022065354.1	Name=WP_022065354.1	gbkey=CDS		locus_tag=SP68_RS16305	gene=bhsA	product=multiple stress resistance protein BhsA	protein_id=WP_022065354.1
SP68_21290		7374.10815688189	6.17842	2.62724	0.126013	20.849	1.55719e-96	1.44071e-93	NZ_CP010523.2	CDS	4083234	4083815	.	+	ID=cds-WP_012968754.1	Parent=gene-SP68_RS19135	Dbxref=Genbank:WP_012968754.1	Name=WP_012968754.1	gbkey=CDS		locus_tag=SP68_RS19135	gene=ramR	product=TetR/AcrR family transcriptional regulator	protein_id=WP_012968754.1
SP68_18200		5908.94512153851	6.39233	2.67634	0.118322	22.6192	2.80802e-113	4.32997e-110	NZ_CP010523.2	CDS	4748448	4749458	.	-	ID=cds-WP_023339550.1	Parent=gene-SP68_RS22230	Dbxref=Genbank:WP_023339550.1	Name=WP_023339550.1	gbkey=CDS		locus_tag=SP68_RS22230		product=SIS domain-containing protein	protein_id=WP_023339550.1
SP68_21285		3325.37184463046	6.52043	2.70497	0.202355	13.3674	9.37142e-41	4.81691e-38	NZ_CP010523.2	CDS	4083815	4084183	.	+	ID=cds-WP_008805536.1	Parent=gene-SP68_RS19140	Dbxref=Genbank:WP_008805536.1	Name=WP_008805536.1	gbkey=CDS		locus_tag=SP68_RS19140		product=MmcQ/YjbR family DNA-binding protein	protein_id=WP_008805536.1
SP68_18185		910.366353820626	8.09661	3.01732	0.236924	12.7354	3.75915e-37	1.68918e-34	NZ_CP010523.2	CDS	4751379	4752158	.	-	ID=cds-WP_008807552.1	Parent=gene-SP68_RS22245	Dbxref=Genbank:WP_008807552.1	Name=WP_008807552.1	gbkey=CDS		locus_tag=SP68_RS22245		product=PTS mannose/fructose/sorbose/N-acetylgalactosamine transporter subunit IIC	protein_id=WP_008807552.1
SP68_18195		2002.69750064508	8.82649	3.14184	0.172311	18.2335	2.79729e-74	2.15671e-71	NZ_CP010523.2	CDS	4749476	4750537	.	-	ID=cds-WP_023339549.1	Parent=gene-SP68_RS22235	Dbxref=Genbank:WP_023339549.1	Name=WP_023339549.1	gbkey=CDS		locus_tag=SP68_RS22235		product=SIS domain-containing protein	protein_id=WP_023339549.1
SP68_18190		1262.87770966709	10.75	3.42627	0.163801	20.9172	3.73255e-97	4.31669e-94	NZ_CP010523.2	CDS	4750550	4751401	.	-	ID=cds-WP_023339548.1	Parent=gene-SP68_RS22240	Dbxref=Genbank:WP_023339548.1	Name=WP_023339548.1	gbkey=CDS		locus_tag=SP68_RS22240		product=PTS system mannose/fructose/sorbose family transporter subunit IID	protein_id=WP_023339548.1
SP68_18180		1076.96303442541	10.9778	3.45652	0.138561	24.9459	2.36868e-137	5.47877e-134	NZ_CP010523.2	CDS	4752175	4752645	.	-	ID=cds-WP_012542941.1	Parent=gene-SP68_RS22250	Dbxref=Genbank:WP_012542941.1	Name=WP_012542941.1	gbkey=CDS		locus_tag=SP68_RS22250		product=PTS sugar transporter subunit IIB	protein_id=WP_012542941.1
SP68_18175		448.824149842745	11.5296	3.52727	0.201969	17.4644	2.67317e-68	1.76658e-65	NZ_CP010523.2	CDS	4752660	4753082	.	-	ID=cds-WP_012542942.1	Parent=gene-SP68_RS22255	Dbxref=Genbank:WP_012542942.1	Name=WP_012542942.1	gbkey=CDS		locus_tag=SP68_RS22255		product=PTS sugar transporter subunit IIA	protein_id=WP_012542942.1
SP68_21295		26842.8774200319	14.9425	3.90135	0.106463	36.6451	5.48587e-294	2.53776e-290	NZ_CP010523.2	CDS	4081939	4083054	.	-	ID=cds-WP_162499993.1	Parent=gene-SP68_RS19130	Dbxref=Genbank:WP_162499993.1	Name=WP_162499993.1	gbkey=CDS		locus_tag=SP68_RS19130	gene=romA	product=MBL fold metallo-hydrolase	protein_id=WP_162499993.1
SP68_21300		6549.39004841228	17.2319	4.10701	0.241542	17.0033	7.76054e-65	4.48753e-62	NZ_CP010523.2	CDS	4081567	4081908	.	-	ID=cds-WP_002893035.1	Parent=gene-SP68_RS19125	Dbxref=Genbank:WP_002893035.1	Name=WP_002893035.1	gbkey=CDS		locus_tag=SP68_RS19125	gene=ramA	product=RamA family antibiotic efflux transcriptional regulator	protein_id=WP_002893035.1

## Sheet: moderate oscillating genes 
Table S4.e: Moderate oscilating genes in the RNAseq analysis comapraing ESSO7 to ESSO6 (p.value<0.05 and FC>1.2 or FC<0.80).
Name	baseMean	FoldChange	log2FoldChange	lfcSE	stat	pvalue	padj	gene							Strand	new_locus_tag	gene	product	protein_id
SP68_25420	477.511	0.502019	-0.994186	0.251186	-3.95796	7.55914e-05	0.00259026	0	NZ_CP010523.2	Protein Homology	CDS	3184863	3185189	.	-	locus_tag=SP68_RS14995	gene=yciH	product=stress response translation initiation inhibitor YciH	protein_id=WP_008807792.1
SP68_00490	501.887	0.510282	-0.970634	0.300039	-3.23503	0.0012163	0.0220652	0	NZ_CP010523.2	Protein Homology	CDS	3024842	3025390	.	+	locus_tag=SP68_RS14245		product=TetR/AcrR family transcriptional regulator	protein_id=WP_038422425.1
SP68_09295	2384.27	0.511606	-0.966895	0.255093	-3.79035	0.000150432	0.00448968	0	NZ_CP010523.2	tRNAscan-SE	tRNA	1136224	1136300	.	+	locus_tag=SP68_RS05420		product=tRNA-Arg
SP68_22000	691.502	0.512451	-0.964514	0.311289	-3.09845	0.00194537	0.030506	0	NZ_CP010523.2	tRNAscan-SE	tRNA	3923523	3923597	.	+	locus_tag=SP68_RS18425		product=tRNA-Gln
SP68_02935	1458.51	0.513925	-0.96037	0.2188	-4.38926	1.13739e-05	0.000536894	0	NZ_CP010523.2	Protein Homology	CDS	2507410	2507985	.	-	locus_tag=SP68_RS11810		product=TetR family transcriptional regulator	protein_id=WP_040968570.1
SP68_00705	215.102	0.518013	-0.94894	0.268003	-3.54079	0.000398937	0.00966221	0	NZ_CP010523.2	Protein Homology	CDS	2976005	2978050	.	+	locus_tag=SP68_RS14030	gene=paaZ	product=phenylacetic acid degradation bifunctional protein PaaZ	protein_id=WP_040968451.1
SP68_00710	377.205	0.522224	-0.937259	0.265283	-3.53306	0.000410786	0.00977293	0	NZ_CP010523.2	Protein Homology	CDS	2974789	2975718	.	-	locus_tag=SP68_RS14025	gene=paaA	product=1%2C2-phenylacetyl-CoA epoxidase subunit A	protein_id=WP_004176377.1
SP68_16105	601.399	0.522751	-0.935804	0.176966	-5.28806	1.23622e-07	1.03977e-05	0	NZ_CP010523.2	Protein Homology	CDS	5216693	5218477	.	-	locus_tag=SP68_RS24350	gene=aceK	product=bifunctional isocitrate dehydrogenase kinase/phosphatase	protein_id=WP_040971036.1
SP68_09585	291.341	0.525668	-0.927776	0.283092	-3.2773	0.00104806	0.0197891	0	NZ_CP010523.2	Protein Homology	CDS	1075614	1076462	.	-	locus_tag=SP68_RS05130	gene=sitC	product=iron/manganese ABC transporter permease subunit SitC	protein_id=WP_008806197.1
SP68_05765	713.583	0.527741	-0.922098	0.287701	-3.20506	0.00135034	0.0232188	0	NZ_CP010523.2	tRNAscan-SE	tRNA	1913920	1913995	.	+	locus_tag=SP68_RS08960		product=tRNA-Gly
SP68_22325	107.718	0.529241	-0.918005	0.245566	-3.73833	0.000185249	0.00528988	0	NZ_CP010523.2	tRNAscan-SE	tRNA	3860512	3860587	.	-	locus_tag=SP68_RS18085		product=tRNA-Lys
SP68_18570	1508.72	0.531777	-0.911106	0.263154	-3.46225	0.000535683	0.0118568	0	NZ_CP010523.2	Protein Homology	CDS	4673907	4674536	.	-	locus_tag=SP68_RS21855		product=alanyl-tRNA synthetase	protein_id=WP_040972881.1
SP68_14585	3062.92	0.534413	-0.903972	0.267001	-3.38566	0.000710084	0.0147966	emrD	NZ_CP010523.2	Protein Homology	CDS	23562	24746	.	-	locus_tag=SP68_RS00110	gene=emrD	product=multidrug efflux MFS transporter EmrD	protein_id=WP_004181587.1
SP68_11330	1069.02	0.538924	-0.891846	0.264795	-3.36806	0.000756979	0.0152916	0	NZ_CP010523.2	Protein Homology	CDS	709659	709931	.	-	locus_tag=SP68_RS03380		product=accessory factor UbiK family protein	protein_id=WP_008806522.1
SP68_21365	97.4004	0.547478	-0.869127	0.286457	-3.03406	0.00241287	0.0348724	0	NZ_CP010523.2	Protein Homology	CDS	4062800	4063708	.	+	locus_tag=SP68_RS19060		product=DMT family transporter	protein_id=WP_038422793.1
SP68_09500	1426.46	0.553404	-0.853594	0.283693	-3.00887	0.00262225	0.0366482	0	NZ_CP010523.2	Protein Homology	CDS	1094626	1094970	.	-	locus_tag=SP68_RS05215	gene=hypA	product=hydrogenase maturation nickel metallochaperone HypA	protein_id=WP_012540763.1
SP68_00700	536.051	0.561358	-0.833007	0.208595	-3.99341	6.51286e-05	0.00229988	tynA	NZ_CP010523.2	Protein Homology	CDS	2978692	2980959	.	+	locus_tag=SP68_RS14035	gene=tynA	product=primary-amine oxidase	protein_id=WP_040968450.1
SP68_03530	935.003	0.571329	-0.807607	0.257086	-3.14139	0.0016815	0.0273895	0	NZ_CP010523.2	Protein Homology	CDS	2388142	2389323	.	-	locus_tag=SP68_RS11210	gene=punC	product=purine nucleoside transporter PunC	protein_id=WP_012541514.1
SP68_05000	109.305	0.57203	-0.805838	0.253721	-3.17608	0.0014928	0.0251903	0	NZ_CP010523.2	Protein Homology	CDS	2076275	2076973	.	+	locus_tag=SP68_RS09725		product=RluA family pseudouridine synthase	protein_id=WP_040968649.1
SP68_21305	642.266	0.574961	-0.798463	0.190043	-4.20148	2.65181e-05	0.00110516	0	NZ_CP010523.2	Protein Homology	CDS	4081302	4081550	.	+	locus_tag=SP68_RS19120		product=DUF1158 domain-containing protein	protein_id=WP_008805539.1
SP68_17130	89.3367	0.581369	-0.782474	0.207348	-3.77373	0.000160824	0.00467906	0	NZ_CP010523.2	Protein Homology	CDS	5000606	5000977	.	-	locus_tag=SP68_RS23320		product=helix-turn-helix domain-containing protein	protein_id=WP_012543100.1
SP68_09785	395.816	0.584453	-0.774842	0.251914	-3.07582	0.00209927	0.0323707	0	NZ_CP010523.2	Protein Homology	CDS	1035842	1036207	.	-	locus_tag=SP68_RS04930	gene=queD	product=6-carboxytetrahydropterin synthase QueD	protein_id=WP_012967329.1
SP68_09590	262.135	0.585168	-0.773077	0.219689	-3.51895	0.00043325	0.0101223	0	NZ_CP010523.2	Protein Homology	CDS	1074766	1075620	.	-	locus_tag=SP68_RS05125		product=metal ABC transporter permease	protein_id=WP_032701079.1
SP68_21015	88.8353	0.589208	-0.763151	0.263892	-2.89191	0.0038291	0.045748	0	NZ_CP010523.2	Protein Homology	CDS	4141230	4142150	.	-	locus_tag=SP68_RS19410	gene=iolE	product=myo-inosose-2 dehydratase	protein_id=WP_008805488.1
SP68_03475	1824.38	0.595953	-0.74673	0.117395	-6.36084	2.00653e-10	2.57838e-08	0	NZ_CP010523.2	Protein Homology	CDS	2397557	2398654	.	-	locus_tag=SP68_RS11260		product=alkene reductase	protein_id=WP_008804624.1
SP68_25735	3.58667e+06	0.600835	-0.734958	0.173611	-4.23337	2.30216e-05	0.000977046	ssrA	NZ_CP010523.2	cmsearch	tmRNA	1233439	1233801	.	-	locus_tag=SP68_RS05930	gene=ssrA	product=transfer-messenger RNA
SP68_25415	952.129	0.607533	-0.718966	0.235381	-3.05448	0.00225449	0.0335346	0	NZ_CP010523.2	Protein Homology	CDS	3185189	3185926	.	-	locus_tag=SP68_RS15000	gene=pyrF	product=orotidine-5'-phosphate decarboxylase	protein_id=WP_022065864.1
SP68_14735	2146.68	0.60762	-0.718759	0.179025	-4.01485	5.94833e-05	0.00216669	0	NZ_CP010523.2	Protein Homology	CDS	5511094	5512431	.	+	locus_tag=SP68_RS25740		product=NCS2 family permease	protein_id=WP_008806735.1
SP68_02885	271.822	0.616746	-0.697251	0.238067	-2.9288	0.00340273	0.0424964	0	NZ_CP010523.2	Protein Homology	CDS	2516852	2517730	.	-	locus_tag=SP68_RS11860	gene=yddG	product=aromatic amino acid DMT transporter YddG	protein_id=WP_012541598.1
SP68_10605	4923.11	0.618576	-0.692978	0.125139	-5.53768	3.06511e-08	2.89372e-06	0	NZ_CP010523.2	Protein Homology	CDS	860523	861059	.	-	locus_tag=SP68_RS04110		product=fimbrial protein	protein_id=WP_012967260.1
SP68_11540	198.661	0.624425	-0.679399	0.228718	-2.97047	0.00297342	0.0392491	0	NZ_CP010523.2	Protein Homology	CDS	664881	665246	.	+	locus_tag=SP68_RS03170		product=HdeA/HdeB family chaperone	protein_id=WP_162494467.1
SP68_22610	881.28	0.624528	-0.679162	0.210206	-3.23094	0.00123383	0.022209	moaE	NZ_CP010523.2	Protein Homology	CDS	3801005	3801457	.	-	locus_tag=SP68_RS17795	gene=moaE	product=molybdopterin synthase catalytic subunit MoaE	protein_id=WP_008805750.1
SP68_09480	6734.31	0.625982	-0.675807	0.220379	-3.06657	0.00216533	0.0325221	hycD	NZ_CP010523.2	Protein Homology	CDS	1098146	1099069	.	+	locus_tag=SP68_RS05235		product=respiratory chain complex I subunit 1 family protein	protein_id=WP_012967358.1
SP68_13045	1636.12	0.628795	-0.669338	0.228575	-2.9283	0.00340816	0.0424964	0	NZ_CP010523.2	Protein Homology	CDS	371699	371938	.	-	locus_tag=SP68_RS01655	gene=feoC	product=[Fe-S]-dependent transcriptional repressor FeoC	protein_id=WP_004202151.1
SP68_09620	567.354	0.630019	-0.666533	0.210373	-3.16834	0.00153313	0.0256966	0	NZ_CP010523.2	Protein Homology	CDS	1067625	1069988	.	-	locus_tag=SP68_RS05095		product=TonB-dependent receptor	protein_id=WP_040968830.1
SP68_22650	6085.57	0.632728	-0.660342	0.140329	-4.70567	2.53029e-06	0.000152015	0	NZ_CP010523.2	Protein Homology	CDS	3791653	3793392	.	+	locus_tag=SP68_RS17755		product=ATP-binding cassette domain-containing protein	protein_id=WP_040973981.1
SP68_10610	5050.76	0.632787	-0.660209	0.111738	-5.90854	3.4515e-09	3.8943e-07	0	NZ_CP010523.2	Protein Homology	CDS	859769	860473	.	-	locus_tag=SP68_RS04105	gene=fimC	product=fimbria/pilus periplasmic chaperone	protein_id=WP_012540619.1
SP68_06550	2807.17	0.635327	-0.654428	0.218261	-2.99837	0.00271428	0.037485	0	NZ_CP010523.2	Protein Homology	CDS	1730325	1730906	.	+	locus_tag=SP68_RS08175	gene=dcd	product=dCTP deaminase	protein_id=WP_004151145.1
SP68_09625	295.461	0.639101	-0.645884	0.219628	-2.9408	0.00327361	0.0412636	0	NZ_CP010523.2	Protein Homology	CDS	1066522	1067553	.	-	locus_tag=SP68_RS05090		product=hemin-degrading factor	protein_id=WP_040968831.1
SP68_00555	233.277	0.640266	-0.643258	0.222403	-2.89231	0.00382419	0.045748	0	NZ_CP010523.2	Protein Homology	CDS	3012093	3012836	.	+	locus_tag=SP68_RS14180		product=DeoR/GlpR family DNA-binding transcription regulator	protein_id=WP_008805153.1
SP68_25795	195.719	0.64179	-0.639826	0.181897	-3.51752	0.000435604	0.0101261	0	NZ_CP010523.2	Protein Homology	CDS	2465813	2465986	.	+	locus_tag=SP68_RS11605		product=GhoT/OrtT family toxin	protein_id=WP_008804686.1
SP68_06925	962.754	0.642154	-0.639009	0.17694	-3.61145	0.000304486	0.00780855	0	NZ_CP010523.2	Protein Homology	CDS	1637158	1639131	.	+	locus_tag=SP68_RS07800	gene=cirA	product=catecholate siderophore receptor CirA	protein_id=WP_016161549.1
SP68_02035	229.435	0.64532	-0.631914	0.203379	-3.10708	0.00188946	0.0297695	0	NZ_CP010523.2	Protein Homology	CDS	2699363	2700148	.	-	locus_tag=SP68_RS12700		product=MipA/OmpV family protein	protein_id=WP_012968225.1
SP68_23910	2490.43	0.645708	-0.631045	0.18129	-3.48086	0.000499807	0.0112786	0	NZ_CP010523.2	Protein Homology	CDS	3500678	3501724	.	+	locus_tag=SP68_RS16485	gene=pyrC	product=dihydroorotase	protein_id=WP_008805970.1
SP68_01775	268.963	0.647241	-0.627626	0.214785	-2.92212	0.00347662	0.0431175	0	NZ_CP010523.2	Protein Homology	CDS	2752038	2752349	.	-	locus_tag=SP68_RS12960		product=cupin	protein_id=WP_004205936.1
SP68_09155	3689.91	0.64742	-0.627226	0.156005	-4.02056	5.80603e-05	0.00214352	0	NZ_CP010523.2	Protein Homology	CDS	1159931	1160332	.	+	locus_tag=SP68_RS05560	gene=stpA	product=DNA-binding protein StpA	protein_id=WP_040975977.1
SP68_01670	673.698	0.647635	-0.626747	0.213545	-2.93496	0.0033359	0.0419345	0	NZ_CP010523.2	Protein Homology	CDS	2769226	2770152	.	-	locus_tag=SP68_RS13065	gene=glsB	product=glutaminase B	protein_id=WP_008804949.1
SP68_21995	1067.25	0.647668	-0.626674	0.198211	-3.16166	0.00156874	0.0260108	0	NZ_CP010523.2	tRNAscan-SE	tRNA	3923673	3923747	.	+	locus_tag=SP68_RS18430		product=tRNA-Gln
SP68_15620	2311.33	0.655321	-0.609726	0.168073	-3.62774	0.000285915	0.00749308	0	NZ_CP010523.2	tRNAscan-SE	tRNA	5322018	5322104	.	-	locus_tag=SP68_RS24845		product=tRNA-Leu
SP68_04765	1057.42	0.658824	-0.602035	0.164341	-3.66334	0.000248951	0.00681449	0	NZ_CP010523.2	Protein Homology	CDS	2128908	2129261	.	-	locus_tag=SP68_RS09960		product=DsrE/DsrF/TusD sulfur relay family protein	protein_id=WP_012541343.1
SP68_14155	722.797	0.659404	-0.600767	0.172195	-3.48888	0.000485058	0.0110536	0	NZ_CP010523.2	Protein Homology	CDS	117938	118555	.	-	locus_tag=SP68_RS00540		product=trimeric intracellular cation channel family protein	protein_id=WP_012540300.1
SP68_17350	43564.8	1.21691	0.283223	0.095861	2.95452	0.00313159	0.0404892	treB	NZ_CP010523.2	Protein Homology	CDS	4947218	4948636	.	+	locus_tag=SP68_RS23100	gene=treB	product=PTS trehalose transporter subunit IIBC	protein_id=WP_008807131.1
SP68_17345	58392.4	1.26063	0.334143	0.0851713	3.92318	8.73875e-05	0.00291405	treC	NZ_CP010523.2	Protein Homology	CDS	4948688	4950343	.	+	ocus_tag=SP68_RS23105	gene=treC	product=alpha%2Calpha-phosphotrehalase	protein_id=WP_040972604.1
SP68_09005	343.861	1.31877	0.399189	0.146148	2.73141	0.00630647	0.0615409	0	NZ_CP010523.2	Protein Homology	CDS	1193979	1195154	.	-	locus_tag=SP68_RS05710	gene=oqxA	product=multidrug efflux RND transporter periplasmic adaptor subunit OqxA	protein_id=WP_012967413.1
SP68_09010	367.932	1.47599	0.561679	0.154652	3.63189	0.000281348	0.00749308	0	NZ_CP010523.2	Protein Homology	CDS	1190803	1193955	.	-	locus_tag=SP68_RS05705	gene=oqxB	product=multidrug efflux RND transporter permease subunit OqxB9	protein_id=WP_012967412.1
SP68_10125	15078.4	1.51597	0.600241	0.197232	3.04332	0.00233986	0.0346929	0	NZ_CP010523.2	Protein Homology	CDS	962647	964023	.	+	locus_tag=SP68_RS04590		product=cobyrinate a%2Cc-diamide synthase	protein_id=WP_040968844.1
SP68_15750	676.207	1.52314	0.607052	0.136039	4.46234	8.10704e-06	0.000412123	0	NZ_CP010523.2	Protein Homology	CDS	5293876	5296140	.	-	locus_tag=SP68_RS24710	gene=metE	product=5-methyltetrahydropteroyltriglutamate--homocysteine S-methyltransferase	protein_id=WP_022065872.1
SP68_12165	8638.41	1.52389	0.607763	0.117364	5.17844	2.23754e-07	1.66949e-05	0	NZ_CP010523.2	Protein Homology	CDS	538607	539242	.	+	locus_tag=SP68_RS02540	gene=mlaC	product=phospholipid-binding protein MlaC	protein_id=WP_002918386.1
SP68_10970	4413.98	1.52686	0.610564	0.15226	4.01002	6.07132e-05	0.00219421	0	NZ_CP010523.2	Protein Homology	CDS	783610	785004	.	-	locus_tag=SP68_RS03740		product=sugar porter family MFS transporter	protein_id=WP_008806458.1
SP68_11690	4328.53	1.53118	0.614641	0.16944	3.62748	0.000286206	0.00749308	0	NZ_CP010523.2	Protein Homology	CDS	631494	632465	.	-	locus_tag=SP68_RS03020	gene=lsrR	product=transcriptional regulator LsrR	protein_id=WP_004174223.1
SP68_11755	17338.9	1.53295	0.616308	0.215726	2.8569	0.00427802	0.0491464	0	NZ_CP010523.2	Protein Homology	CDS	614244	615656	.	+	locus_tag=SP68_RS02955	gene=uxaC	product=glucuronate isomerase	protein_id=WP_022066321.1
SP68_00925	355.796	1.54826	0.630645	0.144876	4.353	1.34289e-05	0.000615069	0	NZ_CP010523.2	Protein Homology	CDS	2928207	2928599	.	+	locus_tag=SP68_RS13810		product=DUF1398 domain-containing protein	protein_id=WP_008805086.1
SP68_13425	587.153	1.54947	0.631775	0.161247	3.91806	8.92652e-05	0.00294958	0	NZ_CP010523.2	Protein Homology	CDS	288180	288581	.	-	locus_tag=SP68_RS01280	gene=nikR	product=nickel-responsive transcriptional regulator NikR	protein_id=WP_032733900.1
SP68_12260	663.077	1.55175	0.633897	0.138847	4.56543	4.98477e-06	0.00026204	0	NZ_CP010523.2	Protein Homology	CDS	521793	522809	.	-	locus_tag=SP68_RS02445		product=Zn-dependent oxidoreductase	protein_id=WP_012967168.1
SP68_05240	16909.4	1.55352	0.635538	0.207056	3.0694	0.00214491	0.0325221	0	NZ_CP010523.2	Protein Homology	CDS	2018936	2020468	.	-	locus_tag=SP68_RS09485		product=SpoVR family protein	protein_id=WP_004203310.1
SP68_15010	2282.07	1.5545	0.636449	0.201029	3.16596	0.00154572	0.0258141	0	NZ_CP010523.2	Protein Homology	CDS	5447308	5447907	.	-	locus_tag=SP68_RS25455	gene=yihX	product=glucose-1-phosphatase	protein_id=WP_008807908.1
SP68_14100	368.188	1.55591	0.637763	0.163202	3.90781	9.31373e-05	0.00299204	0	NZ_CP010523.2	Protein Homology	CDS	130027	131043	.	-	locus_tag=SP68_RS00595		product=SMP-30/gluconolactonase/LRE family protein	protein_id=WP_040969240.1
SP68_15820	712.022	1.55966	0.641234	0.117024	5.47949	4.26547e-08	3.86904e-06	fadA	NZ_CP010523.2	Protein Homology	CDS	5280609	5281772	.	+	locus_tag=SP68_RS24640	gene=fadA	product=acetyl-CoA C-acyltransferase FadA	protein_id=WP_008807927.1
SP68_15825	1450.43	1.56732	0.648296	0.111768	5.80036	6.61741e-09	6.95731e-07	0	NZ_CP010523.2	Protein Homology	CDS	5278410	5280599	.	+	locus_tag=SP68_RS24635	gene=fadB	product=fatty acid oxidation complex subunit alpha FadB	protein_id=WP_040970808.1
SP68_13130	23079.3	1.57238	0.652948	0.139836	4.66937	3.02123e-06	0.000176914	0	NZ_CP010523.2	Protein Homology	CDS	349659	350954	.	+	locus_tag=SP68_RS01570	gene=glgC	product=glucose-1-phosphate adenylyltransferase	protein_id=WP_008806989.1
SP68_03535	50934.5	1.575	0.655347	0.208279	3.14648	0.00165248	0.0272042	0	NZ_CP010523.2	Protein Homology	CDS	2386700	2387848	.	-	locus_tag=SP68_RS11205	gene=cfa	product=cyclopropane fatty acyl phospholipid synthase	protein_id=WP_008804616.1
SP68_04555	26986.2	1.57633	0.656571	0.197468	3.32495	0.000884334	0.0174082	0	NZ_CP010523.2	Protein Homology	CDS	2181257	2182129	.	-	locus_tag=SP68_RS10185		product=fructosamine kinase family protein	protein_id=WP_012541366.1
SP68_10165	828.342	1.5811	0.660931	0.180274	3.66625	0.00024613	0.00681449	0	NZ_CP010523.2	Protein Homology	CDS	953796	955628	.	-	locus_tag=SP68_RS04550		product=diol dehydratase reactivase subunit alpha	protein_id=WP_022065729.1
SP68_20810	6804.25	1.58111	0.660933	0.173136	3.81743	0.00013485	0.00410406	0	NZ_CP010523.2	Protein Homology	CDS	4183956	4184873	.	+	locus_tag=SP68_RS19615		product=SPFH/Band 7/PHB domain protein	protein_id=WP_002892258.1
SP68_07335	2060.39	1.58313	0.662776	0.128997	5.13791	2.77804e-07	2.008e-05	0	NZ_CP010523.2	Protein Homology	CDS	1540127	1541068	.	+	locus_tag=SP68_RS07390		product=Rpn family recombination-promoting nuclease/putative transposase	protein_id=WP_040968757.1
SP68_13725	1322.5	1.58684	0.666158	0.151531	4.39619	1.10166e-05	0.000525391	0	NZ_CP010523.2	Protein Homology	CDS	209718	210653	.	-	locus_tag=SP68_RS00970		product=sugar kinase	protein_id=WP_008806889.1
SP68_02105	187.201	1.5875	0.66676	0.200724	3.32177	0.000894472	0.0174997	0	NZ_CP010523.2	Protein Homology	CDS	2682486	2683487	.	-	locus_tag=SP68_RS12630		product=ABC transporter permease	protein_id=WP_016161045.1
SP68_18460	809.441	1.59009	0.669108	0.220356	3.03648	0.00239354	0.0347383	0	CP010523.2	GeneMarkS+	CDS	4696730	4697026	.	+	locus_tag=SP68_18460		product=hypothetical protein	protein_id=AJE91141.2
SP68_13215	1435.49	1.59435	0.672967	0.22488	2.99256	0.00276649	0.0379756	0	NZ_CP010523.2	Protein Homology	CDS	329701	331017	.	+	locus_tag=SP68_RS01485	gene=ugpB	product=sn-glycerol-3-phosphate ABC transporter substrate-binding protein UgpB	protein_id=WP_008806974.1
SP68_21855	19798.1	1.59538	0.673902	0.194556	3.4638	0.000532603	0.0118453	0	NZ_CP010523.2	Protein Homology	CDS	3953754	3954719	.	+	locus_tag=SP68_RS18570	gene=lipA	product=lipoyl synthase	protein_id=WP_002894467.1
SP68_07265	19226.7	1.59806	0.676319	0.191515	3.53141	0.000413348	0.00977293	0	NZ_CP010523.2	Protein Homology	CDS	1556263	1558548	.	-	locus_tag=SP68_RS07460	gene=nrdA	product=ribonucleoside-diphosphate reductase subunit alpha	protein_id=WP_008803972.1
SP68_16740	1247.4	1.60123	0.679185	0.201121	3.377	0.00073281	0.0150489	0	NZ_CP010523.2	Protein Homology	CDS	5076696	5077019	.	+	locus_tag=SP68_RS23715	gene=cutA	product=divalent cation tolerance protein CutA	protein_id=WP_008807222.1
SP68_10495	4263.43	1.60248	0.680307	0.2367	2.87414	0.00405132	0.0474466	0	NZ_CP010523.2	Protein Homology	CDS	880676	881380	.	-	locus_tag=SP68_RS04220	gene=mrkH	product=transcriptional activator MrkH	protein_id=WP_008806362.1
SP68_00600	1504.48	1.60573	0.683228	0.132205	5.16796	2.36668e-07	1.73782e-05	0	NZ_CP010523.2	Protein Homology	CDS	3000723	3001163	.	+	locus_tag=SP68_RS14135	gene=hslJ	product=heat shock protein HslJ	protein_id=WP_008805144.1
SP68_06960	1393.71	1.60675	0.684148	0.193053	3.54384	0.000394348	0.00960133	0	NZ_CP010523.2	Protein Homology	CDS	1628271	1629401	.	+	locus_tag=SP68_RS07765	gene=fruB	product=fused PTS fructose transporter subunit IIA/HPr protein	protein_id=WP_008804018.1
SP68_07330	2167.34	1.60916	0.686306	0.123525	5.55602	2.75996e-08	2.7165e-06	0	NZ_CP010523.2	Protein Homology	CDS	1541343	1541885	.	+	locus_tag=SP68_RS07395		product=YfaZ family outer membrane protein	protein_id=WP_004201712.1
SP68_11680	1204.58	1.61309	0.689829	0.227988	3.02572	0.00248039	0.0353056	0	NZ_CP010523.2	Protein Homology	CDS	634168	635202	.	+	locus_tag=SP68_RS03030	gene=lsrC	product=autoinducer 2 ABC transporter permease LsrC	protein_id=WP_016161856.1
SP68_25510	906.782	1.61311	0.689841	0.220675	3.12605	0.00177171	0.028458	0	NZ_CP010523.2	Protein Homology	CDS	3164535	3167660	.	+	locus_tag=SP68_RS14905		product=PD-(D/E)XK nuclease-like domain-containing protein	protein_id=WP_040975854.1
SP68_20695	88734.5	1.62377	0.699346	0.0820697	8.52137	1.57681e-17	3.78988e-15	0	NZ_CP010523.2	Protein Homology	CDS	4211795	4214941	.	+	locus_tag=SP68_RS19735	gene=acrB	product=multidrug efflux RND transporter permease subunit AcrB	protein_id=WP_008805437.1
SP68_06980	845.259	1.63135	0.706063	0.236764	2.98213	0.00286246	0.0386807	0	NZ_CP010523.2	Protein Homology	CDS	1624092	1625024	.	-	locus_tag=SP68_RS07745		product=LysR family transcriptional regulator	protein_id=WP_012541024.1
SP68_12745	67130.1	1.64024	0.713911	0.235102	3.0366	0.0023926	0.0347383	0	NZ_CP010523.2	Protein Homology	CDS	432517	433122	.	+	locus_tag=SP68_RS01960	gene=rplD	product=50S ribosomal protein L4	protein_id=WP_002919794.1
SP68_00130	663.444	1.64256	0.715945	0.243168	2.94423	0.00323754	0.0410464	0	NZ_CP010523.2	Protein Homology	CDS	3104560	3104784	.	-	locus_tag=SP68_RS14605	gene=pspB	product=envelope stress response membrane protein PspB	protein_id=WP_002901911.1
SP68_10530	35433.7	1.65128	0.723582	0.204155	3.54429	0.000393677	0.00960133	0	NZ_CP010523.2	Protein Homology	CDS	873652	874260	.	+	locus_tag=SP68_RS04185	gene=mrkA	product=type 3 fimbria major subunit MrkA	protein_id=WP_008806369.1
SP68_23890	1408.61	1.65177	0.724011	0.238321	3.03797	0.00238178	0.0347383	0	NZ_CP010523.2	Protein Homology	CDS	3504034	3505098	.	-	locus_tag=SP68_RS16510		product=rhodanese-related sulfurtransferase	protein_id=WP_008805967.1
SP68_08210	24843	1.65665	0.728265	0.231933	3.13998	0.00168962	0.0274252	0	NZ_CP010523.2	Protein Homology	CDS	1360810	1362870	.	-	locus_tag=SP68_RS06505	gene=ppk1	product=polyphosphate kinase 1	protein_id=WP_004890441.1
SP68_00990	5102.15	1.65785	0.729311	0.116826	6.24271	4.30046e-10	5.23524e-08	0	NZ_CP010523.2	Protein Homology	CDS	2913247	2914647	.	-	locus_tag=SP68_RS13745	gene=fumC	product=class II fumarate hydratase	protein_id=WP_012541897.1
SP68_01155	500.021	1.65817	0.729593	0.202413	3.60447	0.000312785	0.00787081	0	NZ_CP010523.2	Protein Homology	CDS	2875465	2876415	.	-	locus_tag=SP68_RS13580		product=FAD:protein FMN transferase	protein_id=WP_022066053.1
SP68_23540	1391.39	1.65922	0.730506	0.242947	3.00686	0.00263964	0.03678	0	CP010523.2	Protein Homology	CDS	3582450	3583985	.	+	locus_tag=SP68_23540		product=hypothetical protein	protein_id=AJE92095.1
SP68_18235	3325.83	1.6599	0.731098	0.202143	3.61673	0.000298343	0.00775357	0	NZ_CP010523.2	Protein Homology	CDS	4741950	4742726	.	+	locus_tag=SP68_RS22195		product=threonine/serine exporter ThrE family protein	protein_id=WP_040972793.1
SP68_12170	6852.96	1.66122	0.732247	0.1592	4.59954	4.23421e-06	0.000238871	0	NZ_CP010523.2	Protein Homology	CDS	538037	538588	.	+	locus_tag=SP68_RS02535	gene=mlaD	product=outer membrane lipid asymmetry maintenance protein MlaD	protein_id=WP_004206195.1
SP68_11675	1405.53	1.66193	0.732858	0.218022	3.36139	0.000775515	0.015598	0	NZ_CP010523.2	Protein Homology	CDS	635203	636207	.	+	locus_tag=SP68_RS03035		product=autoinducer-2 ABC transporter permease LsrD	protein_id=WP_022066315.1
SP68_20680	13711.1	1.67002	0.739866	0.240477	3.07665	0.00209338	0.0323707	0	NZ_CP010523.2	Protein Homology	CDS	4216202	4216768	.	+	locus_tag=SP68_RS19750	gene=maa	product=maltose O-acetyltransferase	protein_id=WP_022066286.1
SP68_19815	7617.87	1.67458	0.743803	0.187693	3.96288	7.40513e-05	0.00257565	0	NZ_CP010523.2	Protein Homology	CDS	4392303	4394948	.	-	locus_tag=SP68_RS20610		product=LuxR C-terminal-related transcriptional regulator	protein_id=WP_162500007.1
SP68_22465	4094.03	1.67469	0.743891	0.22552	3.29856	0.000971827	0.0186542	0	NZ_CP010523.2	Protein Homology	CDS	3835852	3836775	.	+	locus_tag=SP68_RS17940		product=acyltransferase family protein	protein_id=WP_162493330.1
SP68_11685	3398.36	1.68247	0.750579	0.212466	3.53269	0.000411348	0.00977293	0	NZ_CP010523.2	Protein Homology	CDS	632684	634171	.	+	locus_tag=SP68_RS03025	gene=lsrA	product=autoinducer 2 ABC transporter ATP-binding protein LsrA	protein_id=WP_040976010.1
SP68_07300	2235.49	1.69069	0.757608	0.21656	3.49838	0.000468094	0.0107198	0	NZ_CP010523.2	Protein Homology	CDS	1547570	1548748	.	-	locus_tag=SP68_RS07425	gene=glpC	product=anaerobic glycerol-3-phosphate dehydrogenase subunit GlpC	protein_id=WP_022064821.1
SP68_03415	1878.83	1.69391	0.760356	0.182291	4.17112	3.0311e-05	0.00125195	0	NZ_CP010523.2	Protein Homology	CDS	2408569	2408892	.	+	locus_tag=SP68_RS11320	gene=mliC	product=C-type lysozyme inhibitor	protein_id=WP_032691200.1
SP68_00950	2859.98	1.69752	0.763427	0.254616	2.99834	0.00271454	0.037485	0	NZ_CP010523.2	Protein Homology	CDS	2925059	2925262	.	+	locus_tag=SP68_RS13785	gene=ydfZ	product=putative selenium delivery protein YdfZ	protein_id=WP_004151566.1
SP68_17035	453.817	1.70242	0.767583	0.21157	3.62804	0.00028558	0.00749308	0	NZ_CP010523.2	Protein Homology	CDS	5014479	5015879	.	-	locus_tag=SP68_RS23415	gene=ulaA	product=PTS ascorbate transporter subunit IIC	protein_id=WP_012543107.1
SP68_24915	304.258	1.70796	0.772277	0.240087	3.21665	0.00129698	0.0229001	0	NZ_CP010523.2	Protein Homology	CDS	3291311	3292639	.	-	locus_tag=SP68_RS15500		product=aspartate aminotransferase family protein	protein_id=WP_016160729.1
SP68_24985	67807.3	1.72139	0.783577	0.207212	3.78152	0.000155871	0.00456366	0	NZ_CP010523.2	Protein Homology	CDS	3278026	3279960	.	+	locus_tag=SP68_RS15430	gene=yeaG	product=protein kinase YeaG	protein_id=WP_008807632.1
SP68_25505	387.311	1.72277	0.78473	0.243753	3.21936	0.00128476	0.0228113	0	NZ_CP010523.2	Protein Homology	CDS	3167623	3168782	.	+	locus_tag=SP68_RS14910		product=recombinase RecT	pseudo=true
SP68_10380	480.493	1.72318	0.785077	0.177821	4.41499	1.01017e-05	0.000497132	0	NZ_CP010523.2	Protein Homology	CDS	906968	908305	.	+	locus_tag=SP68_RS04335		product=PTS transporter subunit EIIC	protein_id=WP_008806339.1
SP68_12665	78098.1	1.72328	0.78516	0.256023	3.06676	0.00216395	0.0325221	0	NZ_CP010523.2	Protein Homology	CDS	439572	440075	.	+	locus_tag=SP68_RS02040	gene=rpsE	product=30S ribosomal protein S5	protein_id=WP_000940121.1
SP68_25215	318.202	1.72373	0.785537	0.213653	3.67669	0.000236277	0.00658446	0	NZ_CP010523.2	Protein Homology	CDS	3229884	3230474	.	+	locus_tag=SP68_RS15200		product=metal-dependent hydrolase	protein_id=WP_002901611.1
SP68_10500	1643.57	1.72434	0.786047	0.203452	3.86355	0.00011175	0.0035408	0	NZ_CP010523.2	Protein Homology	CDS	880086	880658	.	-	locus_tag=SP68_RS04215		product=LuxR C-terminal-related transcriptional regulator	protein_id=WP_022064922.1
SP68_21630	1616.87	1.72559	0.787094	0.208139	3.78157	0.000155843	0.00456366	0	NZ_CP010523.2	Protein Homology	CDS	4001529	4001726	.	-	locus_tag=SP68_RS18795		product=YbdD/YjiX family protein	protein_id=WP_002893903.1
SP68_10155	488.026	1.72781	0.788941	0.141036	5.59391	2.22007e-08	2.23262e-06	pduD	NZ_CP010523.2	Protein Homology	CDS	956180	956860	.	-	locus_tag=SP68_RS04560	gene=pduD	product=propanediol dehydratase medium subunit PduD	protein_id=WP_016161755.1
SP68_10520	4834.87	1.72994	0.790726	0.135208	5.8482	4.96907e-09	5.47307e-07	0	NZ_CP010523.2	Protein Homology	CDS	875069	877555	.	+	locus_tag=SP68_RS04195	gene=mrkC	product=type 3 fimbria usher protein MrkC	protein_id=WP_008806367.1
SP68_10415	251.415	1.73216	0.792575	0.184705	4.29103	1.77847e-05	0.000783543	0	NZ_CP010523.2	Protein Homology	CDS	899964	900866	.	-	locus_tag=SP68_RS04300		product=carbohydrate ABC transporter permease	protein_id=WP_008806346.1
SP68_11590	2045.72	1.73488	0.794835	0.11243	7.06962	1.55354e-12	2.47816e-10	pduC	NZ_CP010523.2	Protein Homology	CDS	653380	655047	.	+	locus_tag=SP68_RS03120		product=propanediol/glycerol family dehydratase large subunit	protein_id=WP_002917676.1
SP68_21075	2579.03	1.74366	0.80212	0.141624	5.66373	1.48117e-08	1.52264e-06	0	NZ_CP010523.2	Protein Homology	CDS	4126467	4127984	.	+	locus_tag=SP68_RS19350		product=carbohydrate porin	protein_id=WP_008805498.1
SP68_10510	727.254	1.75289	0.809732	0.175433	4.61561	3.91941e-06	0.00022664	0	NZ_CP010523.2	Protein Homology	CDS	878555	879190	.	+	locus_tag=SP68_RS04205	gene=mrkF	product=type 3 fimbria minor subunit MrkF	protein_id=WP_022064924.1
SP68_10220	196.317	1.75868	0.814491	0.265056	3.0729	0.00211992	0.0325221	0	NZ_CP010523.2	Protein Homology	CDS	945835	946389	.	-	locus_tag=SP68_RS04495	gene=pduT	product=propanediol utilization microcompartment protein PduT	protein_id=WP_012967293.1
SP68_12180	9549.89	1.76021	0.815751	0.128126	6.36677	1.93046e-10	2.55152e-08	0	NZ_CP010523.2	Protein Homology	CDS	536430	537242	.	+	locus_tag=SP68_RS02525	gene=mlaF	product=phospholipid ABC transporter ATP-binding protein MlaF	protein_id=WP_012540470.1
SP68_05135	481.704	1.76981	0.823591	0.215073	3.82935	0.000128483	0.00393617	0	NZ_CP010523.2	Protein Homology	CDS	2045381	2046625	.	-	locus_tag=SP68_RS09590		product=extracellular solute-binding protein	protein_id=WP_012541291.1
SP68_09145	5006.13	1.77513	0.827927	0.163584	5.06117	4.1669e-07	2.87702e-05	0	NZ_CP010523.2	Protein Homology	CDS	1160796	1161698	.	+	locus_tag=SP68_RS05570	gene=lpxO	product=lipid A hydroxylase LpxO	protein_id=WP_012540802.1
SP68_13155	899.903	1.77633	0.828903	0.284741	2.91108	0.00360185	0.044255	gntK	NZ_CP010523.2	Protein Homology	CDS	341741	342271	.	+	locus_tag=SP68_RS01545	gene=gntK	product=gluconokinase	protein_id=WP_012540395.1
SP68_14880	400.588	1.77737	0.829741	0.2838	2.92368	0.00345917	0.0430164	0	NZ_CP010523.2	Protein Homology	CDS	5478771	5479190	.	-	locus_tag=SP68_RS25595	gene=rbsD	product=D-ribose pyranase	protein_id=WP_002882527.1
SP68_10515	1253.81	1.78673	0.837321	0.132212	6.33316	2.40197e-10	3.00311e-08	0	NZ_CP010523.2	Protein Homology	CDS	877546	878541	.	+	locus_tag=SP68_RS04200	gene=mrkD	product=type 3 fimbria adhesin subunit MrkD	protein_id=WP_022064925.1
SP68_13440	522.199	1.79503	0.844011	0.183234	4.60619	4.10109e-06	0.000234218	0	NZ_CP010523.2	Protein Homology	CDS	286111	287124	.	-	locus_tag=SP68_RS01265		product=magnesium transporter	protein_id=WP_012540371.1
SP68_16650	1385.59	1.82129	0.864964	0.134758	6.41864	1.37493e-10	1.9274e-08	0	NZ_CP010523.2	Protein Homology	CDS	5097287	5098639	.	-	locus_tag=SP68_RS23805		product=alpha-glucosidase/alpha-galactosidase	protein_id=WP_040971116.1
SP68_01925	1354.33	1.82842	0.870595	0.209598	4.15363	3.27238e-05	0.0013279	0	NZ_CP010523.2	Protein Homology	CDS	2723228	2724673	.	+	locus_tag=SP68_RS12810		product=sugar porter family MFS transporter	protein_id=WP_022066173.1
SP68_03335	777.239	1.83059	0.872308	0.158762	5.49443	3.91979e-08	3.62659e-06	0	NZ_CP010523.2	Protein Homology	CDS	2422358	2423728	.	-	locus_tag=SP68_RS11395		product=GH1 family beta-glucosidase	protein_id=WP_008804648.1
SP68_15965	2896.71	1.83279	0.874045	0.171693	5.09075	3.56658e-07	2.53831e-05	0	NZ_CP010523.2	Protein Homology	CDS	5248246	5248551	.	+	locus_tag=SP68_RS24490		product=PTS sugar transporter subunit IIB	protein_id=WP_002884150.1
SP68_22705	2271.19	1.83422	0.875165	0.274208	3.19161	0.00141483	0.0241513	0	NZ_CP010523.2	Protein Homology	CDS	3779325	3779585	.	+	locus_tag=SP68_RS17700	gene=ybiJ	product=DUF1471 family protein YbiJ	protein_id=WP_004176772.1
SP68_17505	18980.7	1.83786	0.878023	0.167604	5.23867	1.61739e-07	1.29e-05	0	NZ_CP010523.2	Protein Homology	CDS	4908408	4909427	.	+	locus_tag=SP68_RS22945		product=NAD(P)-dependent alcohol dehydrogenase	protein_id=WP_021314291.1
SP68_22390	1221.61	1.85052	0.887932	0.149474	5.9404	2.84335e-09	3.28834e-07	0	NZ_CP010523.2	Protein Homology	CDS	3847164	3847313	.	-	locus_tag=SP68_RS18015		product=AcrZ family multidrug efflux pump-associated protein	protein_id=WP_040973961.1
SP68_20700	49727.7	1.86365	0.898134	0.220419	4.07466	4.60811e-05	0.00176174	0	NZ_CP010523.2	Protein Homology	CDS	4210579	4211772	.	+	locus_tag=SP68_RS19730	gene=acrA	product=multidrug efflux RND transporter periplasmic adaptor subunit AcrA	protein_id=WP_040973691.1
SP68_00585	134.98	1.8647	0.898943	0.280566	3.20403	0.00135519	0.0232188	0	NZ_CP010523.2	Protein Homology	CDS	3005721	3006845	.	+	locus_tag=SP68_RS14150	gene=ompK37	product=porin OmpK37	protein_id=WP_022066059.1
SP68_10230	119.663	1.86659	0.900404	0.267064	3.37149	0.000747632	0.0152359	0	NZ_CP010523.2	Protein Homology	CDS	945040	945480	.	-	locus_tag=SP68_RS04485	gene=pduV	product=propanediol utilization protein PduV	protein_id=WP_022065722.1
SP68_06830	1459.76	1.87047	0.903398	0.125627	7.1911	6.42706e-13	1.06184e-10	0	NZ_CP010523.2	Protein Homology	CDS	1658228	1659622	.	+	locus_tag=SP68_RS07895	gene=ascB	product=6-phospho-beta-glucosidase	protein_id=WP_008804039.1
SP68_02655	265.12	1.88145	0.911844	0.282685	3.22566	0.00125683	0.0225352	0	NZ_CP010523.2	Protein Homology	CDS	2565907	2567817	.	+	locus_tag=SP68_RS12085	gene=mrdA	product=penicillin-binding protein 2	protein_id=WP_012541633.1
SP68_12740	42829.6	1.89243	0.920242	0.277087	3.32113	0.000896546	0.0174997	0	NZ_CP010523.2	Protein Homology	CDS	433119	433421	.	+	locus_tag=SP68_RS01965	gene=rplW	product=50S ribosomal protein L23	protein_id=WP_000617546.1
SP68_11665	2429.79	1.90337	0.928556	0.176857	5.25033	1.51827e-07	1.23219e-05	0	NZ_CP010523.2	Protein Homology	CDS	637229	638116	.	+	locus_tag=SP68_RS03045	gene=lsrF	product=3-hydroxy-5-phosphonooxypentane-2%2C4-dione thiolase	protein_id=WP_002917724.1
SP68_14290	119.196	1.91646	0.938442	0.299683	3.13145	0.00173944	0.0281351	0	NZ_CP010523.2	Protein Homology	CDS	86480	87874	.	+	locus_tag=SP68_RS00410		product=glycoside-pentoside-hexuronide family transporter	protein_id=WP_008806802.1
SP68_21960	13125.6	1.9287	0.947629	0.228809	4.14158	3.44921e-05	0.00136377	0	NZ_CP010523.2	Protein Homology	CDS	3931365	3932276	.	+	locus_tag=SP68_RS18465		product=amino acid ABC transporter substrate-binding protein	protein_id=WP_012542450.1
SP68_11300	79170.3	1.93045	0.94894	0.206689	4.59114	4.40821e-06	0.000245691	0	NZ_CP010523.2	Protein Homology	CDS	714818	716290	.	-	locus_tag=SP68_RS03410	gene=tolC	product=outer membrane channel protein TolC	protein_id=WP_008806517.1
SP68_19010	36.4013	1.93537	0.952612	0.305885	3.11428	0.00184394	0.0294432	0	NZ_CP010523.2	Protein Homology	CDS	4568197	4569582	.	+	locus_tag=SP68_RS21415	gene=gspE	product=type II secretion system protein GspE	protein_id=WP_012968933.1
SP68_15035	579.521	1.93789	0.954488	0.311218	3.06694	0.0021626	0.0325221	0	NZ_CP010523.2	Protein Homology	CDS	5443655	5443897	.	-	locus_tag=SP68_RS25430		product=ribbon-helix-helix domain-containing protein	protein_id=WP_004150355.1
SP68_00300	305.849	1.94182	0.957406	0.284128	3.36963	0.000752692	0.0152717	0	NZ_CP010523.2	Protein Homology	CDS	3067922	3068260	.	-	locus_tag=SP68_RS14435		product=STAS domain-containing protein	protein_id=WP_012541991.1
SP68_12070	89.5643	1.94639	0.960804	0.332198	2.89226	0.00382477	0.045748	0	CP010523.2	Protein Homology	CDS	554340	554741	.	+	locus_tag=SP68_12070		product=hypothetical protein	protein_id=AJE89964.1
SP68_00855	41.0513	1.96692	0.97594	0.323983	3.01232	0.00259262	0.0364145	0	NZ_CP010523.2	Protein Homology	CDS	2944490	2945275	.	-	locus_tag=SP68_RS13880		product=AfsA-related hotdog domain-containing protein	protein_id=WP_012541915.1
SP68_19650	3116.52	1.98253	0.98734	0.123164	8.01646	1.08839e-15	2.18909e-13	fadE	NZ_CP010523.2	Protein Homology	CDS	4426489	4428933	.	+	locus_tag=SP68_RS20775	gene=fadE	product=acyl-CoA dehydrogenase FadE	protein_id=WP_012968887.1
SP68_01865	216.69	1.98898	0.992028	0.326729	3.03624	0.00239549	0.0347383	0	NZ_CP010523.2	GeneMarkS-2+	CDS	2733223	2733510	.	-	locus_tag=SP68_RS12870		product=type 1 fimbrial protein	protein_id=WP_008804913.1

## Sheet: KEGG enriched pathways
Table S4.f: Gene set enrichment analysis with KEGG ontology.
pathway.code	pathway.name	p.value	Annotated
kvq00970	Aminoacyl-tRNA biosynthesis - Klebsiella variicola DSM 15968	1.08471970190069e-09	106
kvq00360	Phenylalanine metabolism - Klebsiella variicola DSM 15968	7.96747551467859e-05	36
kvq01053	Biosynthesis of siderophore group nonribosomal peptides - Klebsiella variicola DSM 15968	0.000112129181546372	8
kvq03440	Homologous recombination - Klebsiella variicola DSM 15968	0.000334850548712253	27
kvq00240	Pyrimidine metabolism - Klebsiella variicola DSM 15968	0.000641516950285167	53
kvq00362	Benzoate degradation - Klebsiella variicola DSM 15968	0.000721373685208659	42
kvq00860	Porphyrin metabolism - Klebsiella variicola DSM 15968	0.000924675401771748	39
kvq04122	Sulfur relay system - Klebsiella variicola DSM 15968	0.00116638265896354	22
kvq00791	Atrazine degradation - Klebsiella variicola DSM 15968	0.00475087621504981	5
kvq00364	Fluorobenzoate degradation - Klebsiella variicola DSM 15968	0.00591875870294536	9
kvq00470	D-Amino acid metabolism - Klebsiella variicola DSM 15968	0.00958381238059783	21
kvq00730	Thiamine metabolism - Klebsiella variicola DSM 15968	0.0101410718688532	18
kvq00130	Ubiquinone and other terpenoid-quinone biosynthesis - Klebsiella variicola DSM 15968	0.0124047166874062	22
kvq00260	Glycine, serine and threonine metabolism - Klebsiella variicola DSM 15968	0.0144011159116477	47
kvq00410	beta-Alanine metabolism - Klebsiella variicola DSM 15968	0.0203781218020402	11
kvq00564	Glycerophospholipid metabolism - Klebsiella variicola DSM 15968	0.0216784633046286	29
kvq00790	Folate biosynthesis - Klebsiella variicola DSM 15968	0.0263344840585203	27
kvq00230	Purine metabolism - Klebsiella variicola DSM 15968	0.0271004439562547	79
kvq00350	Tyrosine metabolism - Klebsiella variicola DSM 15968	0.0273433996857211	28
kvq00622	Xylene degradation - Klebsiella variicola DSM 15968	0.0602715792698229	11
kvq01040	Biosynthesis of unsaturated fatty acids - Klebsiella variicola DSM 15968	0.0629603564026256	3
kvq03430	Mismatch repair - Klebsiella variicola DSM 15968	0.0752342669789901	23
kvq00643	Styrene degradation - Klebsiella variicola DSM 15968	0.0774657700956306	4
kvq03030	DNA replication - Klebsiella variicola DSM 15968	0.0907748515527571	17
kvq00361	Chlorocyclohexane and chlorobenzene degradation - Klebsiella variicola DSM 15968	0.0959138315750315	4
kvq00623	Toluene degradation - Klebsiella variicola DSM 15968	0.12288493324459	6
kvq00261	Monobactam biosynthesis - Klebsiella variicola DSM 15968	0.124007191215395	14
kvq03410	Base excision repair - Klebsiella variicola DSM 15968	0.153265701049974	14
kvq00900	Terpenoid backbone biosynthesis - Klebsiella variicola DSM 15968	0.169817445284192	16
kvq00220	Arginine biosynthesis - Klebsiella variicola DSM 15968	0.194523804064899	23
kvq00770	Pantothenate and CoA biosynthesis - Klebsiella variicola DSM 15968	0.20797960208692	23
kvq00310	Lysine degradation - Klebsiella variicola DSM 15968	0.22228277840649	23
kvq00450	Selenocompound metabolism - Klebsiella variicola DSM 15968	0.255411113138128	18
kvq00627	Aminobenzoate degradation - Klebsiella variicola DSM 15968	0.258666347970448	12
kvq00633	Nitrotoluene degradation - Klebsiella variicola DSM 15968	0.274656751806077	4
kvq00340	Histidine metabolism - Klebsiella variicola DSM 15968	0.278161449282124	13
kvq00750	Vitamin B6 metabolism - Klebsiella variicola DSM 15968	0.286054695853148	10
kvq00300	Lysine biosynthesis - Klebsiella variicola DSM 15968	0.287152566566515	22
kvq00550	Peptidoglycan biosynthesis - Klebsiella variicola DSM 15968	0.305866221025281	26
kvq00400	Phenylalanine, tyrosine and tryptophan biosynthesis - Klebsiella variicola DSM 15968	0.312537972747789	27
kvq00780	Biotin metabolism - Klebsiella variicola DSM 15968	0.323105315419553	19
kvq00740	Riboflavin metabolism - Klebsiella variicola DSM 15968	0.326789645822723	19
kvq00332	Carbapenem biosynthesis - Klebsiella variicola DSM 15968	0.33062789247169	2
kvq00521	Streptomycin biosynthesis - Klebsiella variicola DSM 15968	0.33868425416364	9
kvq00401	Novobiocin biosynthesis - Klebsiella variicola DSM 15968	0.340408233412431	7
kvq00270	Cysteine and methionine metabolism - Klebsiella variicola DSM 15968	0.345468190167268	57
kvq00910	Nitrogen metabolism - Klebsiella variicola DSM 15968	0.349883216420031	24
kvq00552	Teichoic acid biosynthesis - Klebsiella variicola DSM 15968	0.358942971873558	4
kvq03060	Protein export - Klebsiella variicola DSM 15968	0.359685160063396	19
kvq00903	Limonene and pinene degradation - Klebsiella variicola DSM 15968	0.365768243973095	3
kvq00460	Cyanoamino acid metabolism - Klebsiella variicola DSM 15968	0.373329550992141	7
kvq00250	Alanine, aspartate and glutamate metabolism - Klebsiella variicola DSM 15968	0.415382112328812	36
kvq00760	Nicotinate and nicotinamide metabolism - Klebsiella variicola DSM 15968	0.42609947862077	24
kvq03070	Bacterial secretion system - Klebsiella variicola DSM 15968	0.4341858840485	41
kvq00280	Valine, leucine and isoleucine degradation - Klebsiella variicola DSM 15968	0.476758108281864	17
kvq00621	Dioxin degradation - Klebsiella variicola DSM 15968	0.492307047245637	5
kvq00540	Lipopolysaccharide biosynthesis - Klebsiella variicola DSM 15968	0.539899456627144	30
kvq00920	Sulfur metabolism - Klebsiella variicola DSM 15968	0.541946890654513	41
kvq00480	Glutathione metabolism - Klebsiella variicola DSM 15968	0.563789418169057	28
kvq00541	O-Antigen nucleotide sugar biosynthesis - Klebsiella variicola DSM 15968	0.615316945038542	17
kvq00561	Glycerolipid metabolism - Klebsiella variicola DSM 15968	0.638769810248151	19
kvq00626	Naphthalene degradation - Klebsiella variicola DSM 15968	0.647749291663538	4
kvq00061	Fatty acid biosynthesis - Klebsiella variicola DSM 15968	0.667492507731786	17
kvq00785	Lipoic acid metabolism - Klebsiella variicola DSM 15968	0.668584959825897	3
kvq00999	Biosynthesis of various plant secondary metabolites - Klebsiella variicola DSM 15968	0.6721890	3
kvq00440	Phosphonate and phosphinate metabolism - Klebsiella variicola DSM 15968	0.673227695512938	7
kvq00562	Inositol phosphate metabolism - Klebsiella variicola DSM 15968	0.677234233930598	14
kvq00930	Caprolactam degradation - Klebsiella variicola DSM 15968	0.679465245221882	4
kvq02010	ABC transporters - Klebsiella variicola DSM 15968	0.694424358724377	275
kvq00051	Fructose and mannose metabolism - Klebsiella variicola DSM 15968	0.707205032913737	54
kvq00380	Tryptophan metabolism - Klebsiella variicola DSM 15968	0.707901336492953	14
kvq03420	Nucleotide excision repair - Klebsiella variicola DSM 15968	0.724553720716051	8
kvq00430	Taurine and hypotaurine metabolism - Klebsiella variicola DSM 15968	0.725038490372518	6
kvq00071	Fatty acid degradation - Klebsiella variicola DSM 15968	0.746719699887648	16
kvq00630	Glyoxylate and dicarboxylate metabolism - Klebsiella variicola DSM 15968	0.747269900237261	39
kvq00543	Exopolysaccharide biosynthesis - Klebsiella variicola DSM 15968	0.762890560847418	8
kvq00592	alpha-Linolenic acid metabolism - Klebsiella variicola DSM 15968	0.765524877167187	4
kvq02030	Bacterial chemotaxis - Klebsiella variicola DSM 15968	0.776861764139119	8
kvq00650	Butanoate metabolism - Klebsiella variicola DSM 15968	0.781458333116181	46
kvq00523	Polyketide sugar unit biosynthesis - Klebsiella variicola DSM 15968	0.794678434106629	2
kvq00525	Acarbose and validamycin biosynthesis - Klebsiella variicola DSM 15968	0.794678434106629	2
kvq00052	Galactose metabolism - Klebsiella variicola DSM 15968	0.798379079476878	30
kvq00680	Methane metabolism - Klebsiella variicola DSM 15968	0.800701876095125	36
kvq00600	Sphingolipid metabolism - Klebsiella variicola DSM 15968	0.805330671308469	3
kvq00330	Arginine and proline metabolism - Klebsiella variicola DSM 15968	0.80537539162443	38
kvq00625	Chloroalkane and chloroalkene degradation - Klebsiella variicola DSM 15968	0.81597502956393	7
kvq00281	Geraniol degradation - Klebsiella variicola DSM 15968	0.83906129566712	7
kvq00670	One carbon pool by folate - Klebsiella variicola DSM 15968	0.874164618766615	13
kvq02020	Two-component system - Klebsiella variicola DSM 15968	0.885868375835827	129
kvq00040	Pentose and glucuronate interconversions - Klebsiella variicola DSM 15968	0.920777193965961	32
kvq00640	Propanoate metabolism - Klebsiella variicola DSM 15968	0.92094450527427	33
kvq02024	Quorum sensing - Klebsiella variicola DSM 15968	0.938681779420597	98
kvq00520	Amino sugar and nucleotide sugar metabolism - Klebsiella variicola DSM 15968	0.951933496413671	49
kvq00620	Pyruvate metabolism - Klebsiella variicola DSM 15968	0.963996783690981	76
kvq02040	Flagellar assembly - Klebsiella variicola DSM 15968	0.970956626665557	3
kvq00053	Ascorbate and aldarate metabolism - Klebsiella variicola DSM 15968	0.983152734176478	22
kvq03020	RNA polymerase - Klebsiella variicola DSM 15968	0.984710314760743	4
kvq00290	Valine, leucine and isoleucine biosynthesis - Klebsiella variicola DSM 15968	0.988460634364022	20
kvq03018	RNA degradation - Klebsiella variicola DSM 15968	0.994107751072564	18
kvq00660	C5-Branched dibasic acid metabolism - Klebsiella variicola DSM 15968	0.99734566626842	15
kvq00030	Pentose phosphate pathway - Klebsiella variicola DSM 15968	0.998182286866967	46
kvq00190	Oxidative phosphorylation - Klebsiella variicola DSM 15968	0.999747565154562	46
kvq00010	Glycolysis / Gluconeogenesis - Klebsiella variicola DSM 15968	0.99995407439762	61
kvq00020	Citrate cycle (TCA cycle) - Klebsiella variicola DSM 15968	0.99999519924562	33
kvq00500	Starch and sucrose metabolism - Klebsiella variicola DSM 15968	0.999999956926252	69
kvq03010	Ribosome - Klebsiella variicola DSM 15968	0.999999990364399	70
kvq02060	Phosphotransferase system (PTS) - Klebsiella variicola DSM 15968	0.999999991261514	70
kvq00511	Other glycan degradation - Klebsiella variicola DSM 15968	NA	1
kvq00542	O-Antigen repeat unit biosynthesis - Klebsiella variicola DSM 15968	NA	1
kvq00565	Ether lipid metabolism - Klebsiella variicola DSM 15968	NA	1
kvq00946	Degradation of flavonoids - Klebsiella variicola DSM 15968	NA	1
kvq01100	Metabolic pathways - Klebsiella variicola DSM 15968	NA	0
kvq01110	Biosynthesis of secondary metabolites - Klebsiella variicola DSM 15968	NA	0
kvq01120	Microbial metabolism in diverse environments - Klebsiella variicola DSM 15968	NA	0
kvq01200	Carbon metabolism - Klebsiella variicola DSM 15968	NA	0
kvq01210	2-Oxocarboxylic acid metabolism - Klebsiella variicola DSM 15968	NA	0
kvq01212	Fatty acid metabolism - Klebsiella variicola DSM 15968	NA	0
kvq01220	Degradation of aromatic compounds - Klebsiella variicola DSM 15968	NA	0
kvq01230	Biosynthesis of amino acids - Klebsiella variicola DSM 15968	NA	0
kvq01232	Nucleotide metabolism - Klebsiella variicola DSM 15968	NA	0
kvq01240	Biosynthesis of cofactors - Klebsiella variicola DSM 15968	NA	0
kvq01250	Biosynthesis of nucleotide sugars - Klebsiella variicola DSM 15968	NA	0
kvq01501	beta-Lactam resistance - Klebsiella variicola DSM 15968	NA	0
kvq01502	Vancomycin resistance - Klebsiella variicola DSM 15968	NA	0
kvq01503	Cationic antimicrobial peptide (CAMP) resistance - Klebsiella variicola DSM 15968	NA	0
kvq03250	Viral life cycle - HIV-1 - Klebsiella variicola DSM 15968	NA	1
