# Supplementary material for: Phenotypic and genomic changes in enteric Klebsiella populations during long-term ICU patient hospitalization: the role of RamR regulation
Source: mSphere. 2024 Nov 29;9(12):e00704-24. doi: 10.1128/msphere.00704-24 (PMC11656808; doi:10.1128/msphere.00704-24)
Supplement: Table S11 — Numerical qPCR results. [file msphere.00704-24-s0008.xlsx]

## Sheet: Feuil1
group	gene	normalized	calibrated	relative_expression	error	lower	upper	p.value
mutated	AcrA	-1.920	-0.628	1.545421	0.3701351	1.1957078	1.997416	0.216354322
wildtype	AcrA	-1.292	0.000	1.000000	0.8336966	0.5610897	1.782246
mutated	AcrB	-0.750	-0.832	1.780151	0.3992493	1.3498047	2.347702	0.024704045
wildtype	AcrB	0.082	0.000	1.000000	0.7248931	0.6050419	1.652778
mutated	TolC	-3.240	-0.568	1.482467	0.4110961	1.1148920	1.971230	0.352737943
wildtype	TolC	-2.672	0.000	1.000000	0.9929250	0.5024580	1.990216
mutated	RamA	-2.820	-4.314	19.890395	0.3773592	15.3125299	25.836867	0.010934552
wildtype	RamA	1.494	0.000	1.000000	1.2020774	0.4346490	2.300707
mutated	RamR	-2.650	-2.574	5.954581	0.3773592	4.5841071	7.734775	0.057871755
wildtype	RamR	-0.076	0.000	1.000000	1.0137258	0.4952656	2.019119
mutated	RomA	-2.630	-4.332	20.140115	0.3891015	15.3790925	26.375043	0.006759114
wildtype	RomA	1.702	0.000	1.000000	1.2629410	0.4166936	2.399845
Table S11: Relative gene expression of K. variicola with ramR wildtype (ESSO2 to ESSO6) versus K. variicola with ramR mutated (ESSO7 and ESS8) calculated by ∆∆Ct method
p.value calulated by Student test
wildtype group : ESSO2, ESSO3, ESSO4, ESSO5, ESSO6
mutated group : ESSO7 and ESSO8
